# Supplementary material for: Hexaaqua­cobalt(II) 4,4′-(1,2-dihy­droxy­ethane-1,2-di­yl)dibenzoate monohydrate
Source: Acta Crystallogr Sect E Struct Rep Online. 2010 Sep 30;66(Pt 10):m1322. doi: 10.1107/S1600536810037451 (PMC2983201; doi:10.1107/S1600536810037451)
Supplement: Supplementary file 1 [file e-66-m1322-sup1.cif]

##############################################################################
###                                                                        ###
###        Electronic paper (Acta Crystallographica Section E)             ###
###                                                                        ###
##############################################################################
#                                                                            #
# This CIF contains the data in a paper accepted for publication in Acta     #
# Crystallographica Section E. It conforms to the requirements of Notes      #
# for Authors for Section E, and has been peer reviewed under the auspices   #
# of the IUCr Commission on Journals.                                        #
#                                                                            #
# Full details of the Crystallographic Information File format               #
# are given in the paper "The Crystallographic Information File (CIF):       #
# a New Standard Archive File for Crystallography" by S. R. Hall, F. H.      #
# Allen and I. D. Brown [Acta Cryst. (1991), A47, 655-685].                  #
#                                                                            #
# The current version of the core CIF dictionary is obtainable from          #
# ftp://ftp.iucr.org/pub/cif_core.dic. The current version number is 2.4.    #
#                                                                            #
# Software is freely available for graphical display of the structure(s) in  #
# this CIF.  For information consult the CIF home page http://www.iucr.org/  #
# cif/home.html                                                              #
#                                                                            #
# This file may be used for bona fide research purposes within the           #
# scientific community so long as proper attribution is given to the journal # 
# article from which it was obtained.                                        #
#                                                                            #
##############################################################################
                                             
data_I
_audit_creation_method     SHELXL-97
_chemical_name_systematic
;
Hexaaquacobalt(II) 4,4'-(1,2-dihydroxyethane-1,2-diyl)dibenzoate monohydrate
;
_chemical_name_common     ?
_chemical_formula_moiety     'H12 Co O6, C16 H12 O6, H2 O'
_chemical_formula_sum     'C16 H26 Co O13'
_chemical_formula_iupac     '[Co (H2 O)6] (C16 H12 O6) , H2 O'
_chemical_formula_weight     485.30
_chemical_melting_point     ?
_symmetry_cell_setting     monoclinic
_symmetry_space_group_name_H-M     'P 21/m'
_symmetry_space_group_name_Hall     '-P 2yb'
loop_
    _symmetry_equiv_pos_as_xyz
    'x, y, z'
    '-x, y+1/2, -z'
    '-x, -y, -z'
    'x, -y-1/2, z'
_cell_length_a     6.0430(6)
_cell_length_b     20.487(2)
_cell_length_c     8.6341(9)
_cell_angle_alpha     90.00
_cell_angle_beta     104.1150(10)
_cell_angle_gamma     90.00
_cell_volume     1036.66(18)
_cell_formula_units_Z     2
_cell_measurement_reflns_used     2215
_cell_measurement_theta_min     2.478
_cell_measurement_theta_max     23.954
_cell_measurement_temperature     298(2)
_exptl_crystal_description     block
_exptl_crystal_colour     red
_exptl_crystal_size_max     0.38
_exptl_crystal_size_mid     0.20
_exptl_crystal_size_min     0.18
_exptl_crystal_density_diffrn     1.555
_exptl_crystal_density_meas     ?
_exptl_crystal_density_method     'not measured'
_exptl_crystal_F_000     506
_exptl_absorpt_coefficient_mu     0.894
_exptl_absorpt_correction_type     multi-scan
_exptl_absorpt_process_details     '(SADABS; Bruker, 2007)'
_exptl_absorpt_correction_T_min     0.7276
_exptl_absorpt_correction_T_max     0.8557
_exptl_special_details     ?
_diffrn_ambient_temperature     298(2)
_diffrn_radiation_type     MoK\a
_diffrn_radiation_wavelength     0.71073
_diffrn_radiation_source     'fine-focus sealed tube'
_diffrn_radiation_monochromator     graphite
_diffrn_measurement_device_type     'Bruker SMART 1000 CCD area-detector'
_diffrn_measurement_method     '\f and \w scans'
_diffrn_detector_area_resol_mean     ?
_diffrn_reflns_number     5184
_diffrn_reflns_av_R_equivalents     0.0385
_diffrn_reflns_av_sigmaI/netI     0.0425
_diffrn_reflns_theta_min     1.99
_diffrn_reflns_theta_max     24.99
_diffrn_reflns_theta_full     24.99
_diffrn_measured_fraction_theta_max     0.995
_diffrn_measured_fraction_theta_full     0.995
_diffrn_reflns_limit_h_min     -6
_diffrn_reflns_limit_h_max     7
_diffrn_reflns_limit_k_min     -24
_diffrn_reflns_limit_k_max     24
_diffrn_reflns_limit_l_min     -8
_diffrn_reflns_limit_l_max     10
_diffrn_standards_number     0
_diffrn_standards_interval_count     ?
_diffrn_standards_interval_time     ?
_diffrn_standards_decay_%     ?
_refine_special_details
;
 Refinement of F^2^ against ALL reflections.  The weighted R-factor wR and
 goodness of fit S are based on F^2^, conventional R-factors R are based
 on F, with F set to zero for negative F^2^. The threshold expression of
 F^2^ > 2sigma(F^2^) is used only for calculating R-factors(gt) etc. and is
 not relevant to the choice of reflections for refinement.  R-factors based
 on F^2^ are statistically about twice as large as those based on F, and R-
 factors based on ALL data will be even larger.
;
_reflns_number_total     1867
_reflns_number_gt     1675
_reflns_threshold_expression     I>2\s(I)
_refine_ls_structure_factor_coef     Fsqd
_refine_ls_matrix_type     full
_refine_ls_R_factor_all     0.0810
_refine_ls_R_factor_gt     0.0745
_refine_ls_wR_factor_gt     0.1744
_refine_ls_wR_factor_ref     0.1768
_refine_ls_goodness_of_fit_ref     1.254
_refine_ls_restrained_S_all     1.388
_refine_ls_number_reflns     1867
_refine_ls_number_parameters     144
_refine_ls_number_restraints     11
_refine_ls_hydrogen_treatment     constr
_refine_ls_weighting_scheme     calc
_refine_ls_weighting_details
         'calc w=1/[\s^2^(Fo^2^)+(0.0000P)^2^+7.8675P] where P=(Fo^2^+2Fc^2^)/3'
_atom_sites_solution_hydrogens     geom
_atom_sites_solution_primary     direct
_atom_sites_solution_secondary     difmap
_refine_ls_shift/su_max     0.000
_refine_ls_shift/su_mean     0.000
_refine_diff_density_max     0.584
_refine_diff_density_min     -0.460
_refine_ls_extinction_method     SHELXL
_refine_ls_extinction_coef     0.0093(18)
_refine_ls_extinction_expression
                                  'Fc^*^=kFc[1+0.001xFc^2^\l^3^/sin(2\q)]^-1/4^'
loop_
    _atom_type_symbol
    _atom_type_description
    _atom_type_scat_dispersion_real
    _atom_type_scat_dispersion_imag
    _atom_type_scat_source
    'C' 'C' 0.0033 0.0016
                         'International Tables Vol C Tables 4.2.6.8 and 6.1.1.4'
    'H' 'H' 0.0000 0.0000
                         'International Tables Vol C Tables 4.2.6.8 and 6.1.1.4'
    'O' 'O' 0.0106 0.0060
                         'International Tables Vol C Tables 4.2.6.8 and 6.1.1.4'
    'Co' 'Co' 0.3494 0.9721
                         'International Tables Vol C Tables 4.2.6.8 and 6.1.1.4'
_computing_data_collection     'SMART (Bruker, 2007)'
_computing_cell_refinement     'SAINT (Bruker, 2007)'
_computing_data_reduction     'SAINT (Bruker, 2007)'
_computing_structure_solution     'SHELXS97 (Sheldrick, 2008)'
_computing_structure_refinement     'SHELXL97 (Sheldrick, 2008)'
_computing_molecular_graphics     'SHELXTL (Sheldrick, 2008)'
_computing_publication_material     'SHELXTL (Sheldrick, 2008)'
loop_
    _atom_site_type_symbol
    _atom_site_label
    _atom_site_fract_x
    _atom_site_fract_y
    _atom_site_fract_z
    _atom_site_U_iso_or_equiv
    _atom_site_adp_type
    _atom_site_calc_flag
    _atom_site_refinement_flags
    _atom_site_occupancy
    _atom_site_disorder_assembly
    _atom_site_disorder_group
    Co Co1 0.8509(2) 0.2500 0.54019(15) 0.0234(4) Uani d S 1 . .
    O O1 0.4205(10) 0.1418(3) -0.2097(7) 0.0505(16) Uani d . 1 . .
    O O2 0.1731(10) 0.1522(3) -0.0588(8) 0.0616(19) Uani d . 1 . .
    O O3 0.8284(10) -0.0725(3) 0.4766(7) 0.0536(17) Uani d . 1 . .
    H H3 0.7734 -0.0959 0.3999 0.080 Uiso calc R 1 . .
    O O1W 0.8192(10) 0.1750(3) 0.6947(7) 0.062(2) Uani d D 1 . .
    H H1W 0.6984 0.1651 0.7232 0.093 Uiso d RD 1 . .
    H H2W 0.9330 0.1678 0.7727 0.093 Uiso d RD 1 . .
    O O2W 0.9112(10) 0.1813(3) 0.3752(7) 0.0540(16) Uani d D 1 . .
    H H3W 0.9892 0.1489 0.4198 0.081 Uiso d RD 1 . .
    H H4W 0.9848 0.2002 0.3158 0.081 Uiso d RD 1 . .
    O O3W 0.5046(14) 0.2500 0.4420(9) 0.061(3) Uani d SD 1 . .
    H H5W 0.4269 0.2500 0.5118 0.091 Uiso d SRD 1 . .
    H H6W 0.4125 0.2500 0.3502 0.091 Uiso d SRD 1 . .
    O O4W 1.2136(12) 0.2500 0.6463(9) 0.0351(17) Uani d SD 1 . .
    H H7W 1.2522 0.2875 0.6825 0.053 Uiso d RD 1 . .
    O O5W 0.1686(19) 0.2500 0.1613(12) 0.099(4) Uani d SD 1 . .
    H H9W 0.1690 0.2164 0.1036 0.148 Uiso d RD 1 . .
    C C1 0.3585(14) 0.1323(4) -0.0814(10) 0.044(2) Uani d . 1 . .
    C C2 0.5138(13) 0.0948(4) 0.0530(10) 0.041(2) Uani d . 1 . .
    C C3 0.7192(14) 0.0687(4) 0.0317(10) 0.045(2) Uani d . 1 . .
    H H3A 0.7632 0.0762 -0.0627 0.054 Uiso calc R 1 . .
    C C4 0.8566(15) 0.0316(4) 0.1527(10) 0.047(2) Uani d . 1 . .
    H H4 0.9921 0.0142 0.1380 0.056 Uiso calc R 1 . .
    C C5 0.7956(14) 0.0202(4) 0.2936(10) 0.043(2) Uani d . 1 . .
    C C6 0.5928(15) 0.0463(4) 0.3163(10) 0.048(2) Uani d . 1 . .
    H H6 0.5508 0.0393 0.4117 0.058 Uiso calc R 1 . .
    C C7 0.4528(14) 0.0831(4) 0.1944(10) 0.047(2) Uani d . 1 . .
    H H7A 0.3163 0.0999 0.2089 0.056 Uiso calc R 1 . .
    C C8 0.9495(15) -0.0203(4) 0.4267(10) 0.046(2) Uani d . 1 . .
    H H8A 1.0745 -0.0386 0.3863 0.055 Uiso calc R 1 . .
loop_
    _atom_site_aniso_label
    _atom_site_aniso_U_11
    _atom_site_aniso_U_22
    _atom_site_aniso_U_33
    _atom_site_aniso_U_12
    _atom_site_aniso_U_13
    _atom_site_aniso_U_23
    Co1 0.0209(7) 0.0289(7) 0.0194(7) 0.000 0.0032(5) 0.000
    O1 0.041(3) 0.049(4) 0.053(4) 0.002(3) -0.005(3) 0.010(3)
    O2 0.039(4) 0.075(5) 0.062(4) 0.016(3) -0.005(3) 0.024(4)
    O3 0.058(4) 0.037(3) 0.054(4) -0.004(3) -0.010(3) 0.004(3)
    O1W 0.035(3) 0.086(5) 0.058(4) -0.008(3) -0.002(3) 0.033(4)
    O2W 0.056(4) 0.053(4) 0.050(4) 0.000(3) 0.006(3) -0.010(3)
    O3W 0.037(5) 0.118(8) 0.024(4) 0.000 -0.001(4) 0.000
    O4W 0.033(4) 0.031(4) 0.039(4) 0.000 0.006(3) 0.000
    O5W 0.068(7) 0.184(14) 0.046(6) 0.000 0.017(5) 0.000
    C1 0.039(5) 0.038(5) 0.047(5) -0.006(4) -0.009(4) 0.008(4)
    C2 0.036(4) 0.030(4) 0.045(5) -0.001(3) -0.011(4) 0.004(4)
    C3 0.045(5) 0.039(5) 0.044(5) 0.001(4) -0.003(4) 0.007(4)
    C4 0.042(5) 0.041(5) 0.047(5) 0.011(4) -0.008(4) 0.004(4)
    C5 0.040(5) 0.029(4) 0.047(5) -0.001(3) -0.014(4) 0.002(4)
    C6 0.044(5) 0.050(5) 0.041(5) -0.001(4) -0.007(4) 0.008(4)
    C7 0.034(4) 0.045(5) 0.054(5) 0.002(4) -0.003(4) 0.009(4)
    C8 0.044(5) 0.032(4) 0.048(5) 0.000(4) -0.013(4) 0.006(4)
_geom_special_details
;
 All esds (except the esd in the dihedral angle between two l.s. planes)
 are estimated using the full covariance matrix.  The cell esds are taken
 into account individually in the estimation of esds in distances, angles
 and torsion angles; correlations between esds in cell parameters are only
 used when they are defined by crystal symmetry.  An approximate (isotropic)
 treatment of cell esds is used for estimating esds involving l.s. planes.
;
loop_
    _geom_bond_atom_site_label_1
    _geom_bond_atom_site_label_2
    _geom_bond_site_symmetry_2
    _geom_bond_distance
    _geom_bond_publ_flag
    Co1 O3W . 2.058(8) ?
    Co1 O1W 4_565 2.074(6) ?
    Co1 O1W . 2.074(6) ?
    Co1 O2W . 2.097(6) ?
    Co1 O2W 4_565 2.097(6) ?
    Co1 O4W . 2.159(7) ?
    O1 C1 . 1.268(10) ?
    O2 C1 . 1.251(11) ?
    O3 C8 . 1.420(10) ?
    O3 H3 . 0.8200 ?
    O1W H1W . 0.8500 ?
    O1W H2W . 0.8500 ?
    O2W H3W . 0.8500 ?
    O2W H4W . 0.8500 ?
    O3W H5W . 0.8501 ?
    O3W H6W . 0.8500 ?
    O4W H7W . 0.8413 ?
    O5W H9W . 0.8500 ?
    C1 C2 . 1.511(10) ?
    C2 C7 . 1.380(12) ?
    C2 C3 . 1.404(12) ?
    C3 C4 . 1.392(11) ?
    C3 H3A . 0.9300 ?
    C4 C5 . 1.374(12) ?
    C4 H4 . 0.9300 ?
    C5 C6 . 1.394(12) ?
    C5 C8 . 1.534(10) ?
    C6 C7 . 1.399(11) ?
    C6 H6 . 0.9300 ?
    C7 H7A . 0.9300 ?
    C8 C8 3_756 1.513(16) ?
    C8 H8A . 0.9800 ?
loop_
    _geom_angle_atom_site_label_1
    _geom_angle_atom_site_label_2
    _geom_angle_atom_site_label_3
    _geom_angle_site_symmetry_1
    _geom_angle_site_symmetry_3
    _geom_angle
    _geom_angle_publ_flag
    O3W Co1 O1W . 4_565 91.2(2) ?
    O3W Co1 O1W . . 91.2(2) ?
    O1W Co1 O1W 4_565 . 95.6(4) ?
    O3W Co1 O2W . . 92.7(2) ?
    O1W Co1 O2W 4_565 . 173.2(3) ?
    O1W Co1 O2W . . 89.9(3) ?
    O3W Co1 O2W . 4_565 92.7(2) ?
    O1W Co1 O2W 4_565 4_565 89.9(3) ?
    O1W Co1 O2W . 4_565 173.2(3) ?
    O2W Co1 O2W . 4_565 84.3(4) ?
    O3W Co1 O4W . . 179.3(3) ?
    O1W Co1 O4W 4_565 . 88.3(2) ?
    O1W Co1 O4W . . 88.3(2) ?
    O2W Co1 O4W . . 87.8(2) ?
    O2W Co1 O4W 4_565 . 87.8(2) ?
    C8 O3 H3 . . 109.5 ?
    Co1 O1W H1W . . 125.7 ?
    Co1 O1W H2W . . 117.0 ?
    H1W O1W H2W . . 108.4 ?
    Co1 O2W H3W . . 112.7 ?
    Co1 O2W H4W . . 107.9 ?
    H3W O2W H4W . . 108.4 ?
    Co1 O3W H5W . . 112.9 ?
    Co1 O3W H6W . . 138.9 ?
    H5W O3W H6W . . 108.2 ?
    Co1 O4W H7W . . 108.6 ?
    O2 C1 O1 . . 123.5(8) ?
    O2 C1 C2 . . 117.2(8) ?
    O1 C1 C2 . . 119.3(8) ?
    C7 C2 C3 . . 119.0(7) ?
    C7 C2 C1 . . 121.2(8) ?
    C3 C2 C1 . . 119.7(8) ?
    C4 C3 C2 . . 119.6(8) ?
    C4 C3 H3A . . 120.2 ?
    C2 C3 H3A . . 120.2 ?
    C5 C4 C3 . . 121.2(8) ?
    C5 C4 H4 . . 119.4 ?
    C3 C4 H4 . . 119.4 ?
    C4 C5 C6 . . 119.6(7) ?
    C4 C5 C8 . . 120.7(8) ?
    C6 C5 C8 . . 119.7(8) ?
    C5 C6 C7 . . 119.5(8) ?
    C5 C6 H6 . . 120.3 ?
    C7 C6 H6 . . 120.3 ?
    C2 C7 C6 . . 121.1(8) ?
    C2 C7 H7A . . 119.4 ?
    C6 C7 H7A . . 119.4 ?
    O3 C8 C8 . 3_756 107.0(9) ?
    O3 C8 C5 . . 111.8(7) ?
    C8 C8 C5 3_756 . 112.1(8) ?
    O3 C8 H8A . . 108.6 ?
    C8 C8 H8A 3_756 . 108.6 ?
    C5 C8 H8A . . 108.6 ?
loop_
    _geom_torsion_atom_site_label_1
    _geom_torsion_atom_site_label_2
    _geom_torsion_atom_site_label_3
    _geom_torsion_atom_site_label_4
    _geom_torsion_site_symmetry_1
    _geom_torsion_site_symmetry_2
    _geom_torsion_site_symmetry_3
    _geom_torsion_site_symmetry_4
    _geom_torsion
    _geom_torsion_publ_flag
    O2 C1 C2 C7 . . . . 0.1(12) ?
    O1 C1 C2 C7 . . . . -179.7(8) ?
    O2 C1 C2 C3 . . . . 177.1(8) ?
    O1 C1 C2 C3 . . . . -2.8(12) ?
    C7 C2 C3 C4 . . . . 0.1(12) ?
    C1 C2 C3 C4 . . . . -176.9(7) ?
    C2 C3 C4 C5 . . . . -0.4(13) ?
    C3 C4 C5 C6 . . . . 0.0(13) ?
    C3 C4 C5 C8 . . . . -179.4(7) ?
    C4 C5 C6 C7 . . . . 0.7(12) ?
    C8 C5 C6 C7 . . . . -179.9(7) ?
    C3 C2 C7 C6 . . . . 0.6(13) ?
    C1 C2 C7 C6 . . . . 177.5(7) ?
    C5 C6 C7 C2 . . . . -1.0(13) ?
    C4 C5 C8 O3 . . . . -126.6(9) ?
    C6 C5 C8 O3 . . . . 54.0(10) ?
    C4 C5 C8 C8 . . . 3_756 113.3(11) ?
    C6 C5 C8 C8 . . . 3_756 -66.1(12) ?
loop_
    _geom_hbond_atom_site_label_D
    _geom_hbond_atom_site_label_H
    _geom_hbond_atom_site_label_A
    _geom_hbond_site_symmetry_A
    _geom_hbond_distance_DH
    _geom_hbond_distance_HA
    _geom_hbond_distance_DA
    _geom_hbond_angle_DHA
    O3 H3 O1 3_655 0.82 2.00 2.811(8) 167.9
    O1W H1W O1 1_556 0.85 1.96 2.814(9) 179.6
    O1W H2W O2 1_656 0.85 1.81 2.665(8) 179.1
    O2W H3W O3 3_756 0.85 2.00 2.847(8) 179.7
    O2W H4W O5W 1_655 0.85 2.19 3.035(11) 178.9
    O3W H5W O4W 1_455 0.85 1.93 2.778(11) 172.1
    O3W H6W O5W . 0.85 1.91 2.756(13) 171.1
    O5W H9W O2 . 0.85 1.93 2.767(10) 169.0
    O4W H7W O1 4_666 0.84 1.88 2.695(7) 162.7
    O4W H7W O2 4_666 0.84 2.70 3.296(9) 129.6
data_global
_journal_date_recd_electronic     2010-09-04
_journal_date_accepted     2010-09-18
_journal_name_full     'Acta Crystallographica, Section E'
_journal_year     2010
_journal_volume     66
_journal_issue     10
_journal_page_first     m1322
_journal_page_last     m1322
_journal_paper_category     QM
_journal_coeditor_code     NK2059
_publ_contact_author_name     'Dan, Ma'
_publ_contact_author_address
;
State Key Laboratory for Geomechanics and Deep Underground Engineering,
Xuzhou 221008,
People's Republic of China.
;
_publ_contact_author_email     madancumt@gmail.com
_publ_contact_author_fax     '86 516 83885995'
_publ_contact_author_phone     '86 516 83885058'
_publ_section_title
;
Hexaaquacobalt(II) 4,4'-(1,2-dihydroxyethane-1,2-diyl)dibenzoate monohydrate
;
_publ_section_title_footnote     .
loop_
    _publ_author_name
    _publ_author_footnote
    _publ_author_address
    'Ping Tang' .
;
Energy Engineering College, Xiangtan University,
411100 Xiangtan,
People's Republic of China
;
    'Dan Ma' .
;
State Key Laboratory for Geomechanics and Deep Underground Engineering,
Xuzhou 221008,
People's Republic of China
;
    'Zhan-qing Chen' .
;
State Key Laboratory for Geomechanics and Deep Underground Engineering,
Xuzhou 221008,
People's Republic of China
;
