# Supplementary material for: Hexaaqua­cobalt(II) 4,4′-(1,2-dihy­droxy­ethane-1,2-di­yl)dibenzoate monohydrate
Source: Acta Crystallogr Sect E Struct Rep Online. 2010 Sep 30;66(Pt 10):m1322. doi: 10.1107/S1600536810037451 (PMC2983201; doi:10.1107/S1600536810037451)
Supplement: Supplementary file 2 [file e-66-m1322-Isup2.hkl]

# 
# h,k,l, Fc-squared, Fo-squared, sigma(Fo-squared) and status flag 
# 
data_I
_shelx_title ' 100829f in  P21/m' 
_shelx_refln_list_code          4 
_shelx_F_calc_maximum      132.31 
_exptl_crystal_F_000       506.00 
_reflns_d_resolution_high  0.8411 
 
loop_ 
 _symmetry_equiv_pos_as_xyz 
 'x, y, z' 
 '-x, y+1/2, -z' 
 '-x, -y, -z' 
 'x, -y-1/2, z' 
 
_cell_length_a     6.0430 
_cell_length_b    20.4872 
_cell_length_c     8.6341 
_cell_angle_alpha  90.000 
_cell_angle_beta  104.115 
_cell_angle_gamma  90.000 
 
_shelx_F_squared_multiplier     1.000 
 
loop_ 
 _refln_index_h 
 _refln_index_k 
 _refln_index_l 
 _refln_F_squared_calc 
 _refln_F_squared_meas 
 _refln_F_squared_sigma 
 _refln_observed_status 
   1   0   0     1405.16     1234.61     18.92 o 
   2   0   0      452.50      530.56     14.85 o 
   3   0   0    11337.65    11585.38     82.65 o 
   4   0   0      871.26      821.68     21.31 o 
   5   0   0      210.54      228.41     21.96 o 
   6   0   0      424.16      415.83     29.76 o 
   1   1   0       48.28      141.10     19.01 o 
   2   1   0     3930.06     4187.68     71.04 o 
   3   1   0      161.31      189.88      9.32 o 
   4   1   0       39.57      153.70    106.62 o 
   5   1   0      309.62      295.31     16.86 o 
   6   1   0      190.43      169.72     14.33 o 
   0   2   0      450.65      549.42      5.72 o 
   1   2   0     1259.52     1278.79     26.98 o 
   2   2   0      408.28      415.22      8.48 o 
   3   2   0     2096.17     2011.84     58.94 o 
   4   2   0      510.28      530.09     24.11 o 
   5   2   0        1.28       58.70     15.30 o 
   6   2   0      236.08      212.26     27.23 o 
   1   3   0      750.47      806.88      8.83 o 
   2   3   0     1585.21     1631.65     16.79 o 
   3   3   0     1225.52     1173.07     17.04 o 
   4   3   0      345.80      373.59     61.59 o 
   5   3   0      552.82      566.52     20.91 o 
   6   3   0       83.96       61.24     10.51 o 
   0   4   0     1256.00     1309.66     20.22 o 
   1   4   0     6081.02     5813.24     58.97 o 
   2   4   0      361.26      387.77      7.78 o 
   3   4   0     1278.70     1310.88     17.60 o 
   4   4   0       80.36      124.30     33.56 o 
   5   4   0        0.36        0.75      9.53 o 
   6   4   0      107.21      118.15     14.00 o 
   1   5   0     2873.04     2961.43     19.34 o 
   2   5   0      252.53      195.43      9.89 o 
   3   5   0      524.61      523.63     11.02 o 
   4   5   0      436.63      442.66     17.09 o 
   5   5   0      547.52      541.98     21.06 o 
   6   5   0      150.61      156.51     29.11 o 
   0   6   0     1406.39     1528.67     15.82 o 
   1   6   0     1786.33     1582.29     27.30 o 
   2   6   0       82.34       47.96      3.45 o 
   3   6   0     1616.68     1579.25     25.76 o 
   4   6   0        1.97       33.21      6.07 o 
   5   6   0      146.94      149.42     12.06 o 
   6   6   0      174.95      181.43     21.71 o 
   1   7   0     1850.09     1554.57     23.18 o 
   2   7   0      110.94      112.26      4.58 o 
   3   7   0        0.32       15.03      3.47 o 
   4   7   0        6.67        8.44      6.84 o 
   5   7   0      155.41      199.01     14.18 o 
   6   7   0      121.56       91.96     17.31 o 
   0   8   0      764.65      885.63     17.15 o 
   1   8   0       11.58       28.23      2.89 o 
   2   8   0        0.79        0.45      2.48 o 
   3   8   0      428.42      412.95     15.17 o 
   4   8   0      246.21      220.76     13.38 o 
   5   8   0       24.21       22.33      8.10 o 
   6   8   0      186.66      183.55     15.13 o 
   1   9   0       34.97       60.70      3.60 o 
   2   9   0     1236.39     1265.39     15.70 o 
   3   9   0        0.34        3.33      4.29 o 
   4   9   0      455.69      417.80     17.64 o 
   5   9   0      434.48      480.88     21.32 o 
   6   9   0      178.15      184.44     23.21 o 
   0  10   0     5971.46     5958.20     66.07 o 
   1  10   0      110.06      143.93      5.34 o 
   2  10   0      568.03      559.45     20.56 o 
   3  10   0     1049.30     1063.60     29.96 o 
   4  10   0      817.99      834.60     21.02 o 
   5  10   0      115.61      109.46      9.78 o 
   6  10   0       92.89       78.38     13.93 o 
   1  11   0        4.38        2.44      2.60 o 
   2  11   0       44.59       48.47      4.40 o 
   3  11   0      100.35      112.03      8.25 o 
   4  11   0      262.50      318.65     13.77 o 
   5  11   0       95.74       81.45      9.10 o 
   6  11   0       80.22       75.28     13.70 o 
   0  12   0     4159.90     4286.23     44.00 o 
   1  12   0      661.57      664.89     11.80 o 
   2  12   0      226.96      210.37      7.82 o 
   3  12   0     2178.52     2208.83     35.16 o 
   4  12   0        2.96       28.85      6.47 o 
   5  12   0        3.50       24.17      9.75 o 
   6  12   0      201.36      204.30     31.75 o 
   1  13   0     1603.14     1606.07     19.00 o 
   2  13   0      932.14      911.77     32.74 o 
   3  13   0      198.87      206.95     11.18 o 
   4  13   0      409.08      415.05     16.46 o 
   5  13   0      525.08      533.31     26.72 o 
   0  14   0      788.97      790.00     18.41 o 
   1  14   0      796.74      756.40     19.91 o 
   2  14   0        0.65       17.78      6.27 o 
   3  14   0      708.46      750.17     20.15 o 
   4  14   0      140.95      130.06     10.50 o 
   5  14   0        8.27       23.11     10.21 o 
   1  15   0      885.26      978.67     18.03 o 
   2  15   0      553.48      585.41     17.00 o 
   3  15   0      733.46      829.25     21.82 o 
   4  15   0      111.68       99.89     12.93 o 
   5  15   0       96.36       81.33     13.29 o 
   0  16   0      485.13      455.48     21.11 o 
   1  16   0      253.47      232.13      8.75 o 
   2  16   0      244.24      202.57     11.33 o 
   3  16   0       56.01       73.85      8.58 o 
   4  16   0      184.73      182.61     16.37 o 
   5  16   0        0.15        6.12      9.57 o 
   1  17   0       53.76       59.57      5.63 o 
   2  17   0      470.64      502.26     17.81 o 
   3  17   0       67.52       90.26      9.62 o 
   4  17   0        6.59       -2.71      8.12 o 
   0  18   0     1954.00     1766.12     82.82 o 
   1  18   0       65.04       47.29      5.62 o 
   2  18   0        5.04        0.99      6.28 o 
   3  18   0      415.45      426.93     21.89 o 
   4  18   0      109.34      102.26     14.71 o 
   1  19   0       18.03       29.80      5.82 o 
   2  19   0      259.16      275.15     14.08 o 
   3  19   0       94.19       98.60     14.14 o 
   4  19   0        7.75        8.18      9.81 o 
   0  20   0       25.28       19.70      8.54 o 
   1  20   0       11.97       30.12      6.72 o 
   2  20   0        4.38       10.54      6.62 o 
   3  20   0      138.49       99.58     13.41 o 
   1  21   0       57.29       65.14      9.56 o 
   2  21   0        1.27        1.65      9.27 o 
   3  21   0       10.34        8.44     10.54 o 
   0  22   0      218.78      175.60     15.75 o 
   1  22   0      347.28      367.34     17.22 o 
   2  22   0      220.30      237.67     25.47 o 
   1  23   0       43.53       49.84      9.83 o 
   2  23   0       39.74       50.05     17.81 o 
   0  24   0       31.97       25.34     16.81 o 
   1  24   0        0.67        1.76     10.28 o 
  -7   0   1        1.38        3.14     12.42 o 
  -6   0   1      222.45      188.11     21.33 o 
  -5   0   1      160.01      154.14     26.41 o 
  -4   0   1      337.88      461.99     23.61 o 
  -3   0   1      237.35      260.55     15.82 o 
  -2   0   1       62.85      116.19      9.54 o 
  -1   0   1    17505.48    18810.30    143.17 o 
   0   0   1     2838.37     2881.20     34.12 o 
   1   0   1     1238.16     1158.44     14.34 o 
   2   0   1      447.75      420.15     11.05 o 
   3   0   1     3145.33     3150.35     83.71 o 
   4   0   1      360.94      356.99     14.50 o 
   5   0   1       25.03       19.57     10.54 o 
   6   0   1        2.35      -13.42     12.42 o 
  -7   1   1       55.54       45.18     10.88 o 
  -6   1   1        8.62       10.79     11.29 o 
  -5   1   1      149.79      182.14     10.46 o 
  -4   1   1      782.26      845.92     18.06 o 
  -3   1   1      348.27      364.92     13.20 o 
  -2   1   1      244.37      355.12     10.80 o 
  -1   1   1     4277.19     4808.47     67.75 o 
   0   1   1      800.53      733.17     16.14 o 
   1   1   1     3834.36     3459.84    123.39 o 
   2   1   1     6694.38     6417.37     44.47 o 
   3   1   1     1737.76     1975.44    153.66 o 
   4   1   1      111.71      101.63     14.55 o 
   5   1   1     1615.42     1520.85     38.71 o 
   6   1   1      136.06      124.52     18.63 o 
  -7   2   1       64.47       21.95     11.67 o 
  -6   2   1      137.66      130.48     12.86 o 
  -5   2   1        0.88       42.64     11.79 o 
  -4   2   1       19.38       42.25      6.41 o 
  -3   2   1     1307.76     1375.19     20.10 o 
  -2   2   1     1228.01     1393.37     51.11 o 
  -1   2   1     2613.33     2232.67     18.44 o 
   0   2   1     3607.47     3448.07     45.82 o 
   1   2   1     2378.37     2228.32     74.81 o 
   2   2   1      618.31      571.69     12.40 o 
   3   2   1     1179.26     1333.79    115.94 o 
   4   2   1      646.23      718.34     20.44 o 
   5   2   1      611.34      623.22     25.33 o 
   6   2   1      185.85      166.07     16.15 o 
  -7   3   1       73.53       85.43     19.57 o 
  -6   3   1      161.77      135.04     17.57 o 
  -5   3   1      336.40      313.03     15.65 o 
  -4   3   1      110.67      118.60      7.46 o 
  -3   3   1      167.62      183.86     11.98 o 
  -2   3   1     4190.86     4281.17     64.44 o 
  -1   3   1     2561.05     2528.18     38.19 o 
   0   3   1     1263.75     1161.09     12.94 o 
   1   3   1     6383.46     5487.56    145.78 o 
   2   3   1     5658.77     5595.70     60.31 o 
   3   3   1      372.78      439.46    101.09 o 
   4   3   1      204.31      220.77     19.70 o 
   5   3   1      419.77      422.14     21.47 o 
   6   3   1      251.03      252.51     18.88 o 
  -7   4   1       51.40       58.58     15.43 o 
  -6   4   1      398.19      364.58     26.74 o 
  -5   4   1       69.40      100.45     32.99 o 
  -4   4   1      130.99      117.05      7.59 o 
  -3   4   1     3003.22     3183.05     77.44 o 
  -2   4   1      320.66      296.53      6.94 o 
  -1   4   1       60.88       42.40      2.19 o 
   0   4   1    14793.58    14632.67    130.88 o 
   1   4   1      219.45      133.01     20.98 o 
   2   4   1       43.85       29.86      6.15 o 
   3   4   1      318.78      345.32     34.49 o 
   4   4   1      189.25      234.46     13.03 o 
   5   4   1       61.68       64.64     21.20 o 
   6   4   1       91.03      102.18     13.26 o 
  -6   5   1      128.07      128.22     18.07 o 
  -5   5   1      620.48      632.80     22.40 o 
  -4   5   1        6.55       12.37      4.56 o 
  -3   5   1      674.56      668.83     14.44 o 
  -2   5   1        5.59       17.75      2.55 o 
  -1   5   1       57.35       95.03      3.16 o 
   0   5   1     6675.68     6088.19     27.30 o 
   1   5   1     6951.95     6475.97     38.46 o 
   2   5   1       72.57      130.40      8.34 o 
   3   5   1       10.53       20.44      8.40 o 
   4   5   1      210.03      215.78     13.21 o 
   5   5   1        1.64       16.34      6.89 o 
   6   5   1      133.69      118.08     14.01 o 
  -6   6   1      519.23      478.21     31.27 o 
  -5   6   1      111.04      117.57     11.15 o 
  -4   6   1      547.15      558.95     19.01 o 
  -3   6   1     5465.16     5445.54     75.78 o 
  -2   6   1     1305.13     1277.81     14.57 o 
  -1   6   1        1.62        4.32      1.72 o 
   0   6   1     1483.90     1520.91     15.18 o 
   1   6   1     1612.45     1733.48     37.82 o 
   2   6   1      576.28      443.73     18.30 o 
   3   6   1      374.32      372.20     34.10 o 
   4   6   1     1028.63     1088.69     27.49 o 
   5   6   1      132.22      144.78     16.12 o 
   6   6   1      132.29      143.27     15.80 o 
  -6   7   1      193.85      212.29     16.75 o 
  -5   7   1      356.54      378.33     21.59 o 
  -4   7   1      320.74      328.41     12.82 o 
  -3   7   1      117.20      281.37      8.48 o 
  -2   7   1      250.12      297.80      7.28 o 
  -1   7   1      825.09      810.59     10.10 o 
   0   7   1      516.35      703.56      8.15 o 
   1   7   1        1.83      137.26      8.53 o 
   2   7   1      858.20      812.91     46.28 o 
   3   7   1      128.62      133.97     12.23 o 
   4   7   1       93.01       91.66     10.04 o 
   5   7   1      468.67      471.87     20.63 o 
   6   7   1       35.87       26.11      8.98 o 
  -6   8   1      217.45      174.56     15.17 o 
  -5   8   1        0.27        7.84      5.68 o 
  -4   8   1      115.63       96.29      8.25 o 
  -3   8   1      741.36      789.75     13.71 o 
  -2   8   1      486.72      455.75     11.27 o 
  -1   8   1      324.67      309.64      6.82 o 
   0   8   1      256.46      303.22      5.83 o 
   1   8   1       40.15       36.23      5.16 o 
   2   8   1       34.42       25.17      5.32 o 
   3   8   1      123.35      148.48     10.21 o 
   4   8   1      176.41      148.13     12.07 o 
   5   8   1      133.61      137.41     13.42 o 
   6   8   1        1.14       -1.38     12.42 o 
  -6   9   1      150.16      150.13     15.21 o 
  -5   9   1      751.16      674.37     41.85 o 
  -4   9   1      726.32      780.86     19.59 o 
  -3   9   1       23.52       48.53      4.64 o 
  -2   9   1     1677.40     1715.96     19.01 o 
  -1   9   1     1503.57     1541.74     15.91 o 
   0   9   1      881.83      770.17      9.66 o 
   1   9   1     4285.24     4245.76     57.52 o 
   2   9   1        4.09       12.26      2.83 o 
   3   9   1        4.25       14.36      5.68 o 
   4   9   1      338.65      311.12     15.92 o 
   5   9   1      411.10      408.70     20.40 o 
   6   9   1       31.46       22.33     14.30 o 
  -6  10   1      157.73      161.16     16.56 o 
  -5  10   1       10.16       30.91     10.33 o 
  -4  10   1      245.84      228.97     11.34 o 
  -3  10   1      521.87      562.19     12.24 o 
  -2  10   1      298.24      295.15      7.86 o 
  -1  10   1       41.95       38.32      3.27 o 
   0  10   1      849.08      841.19     10.63 o 
   1  10   1      180.14      142.05      5.88 o 
   2  10   1      916.39      925.61     12.85 o 
   3  10   1     1290.01     1258.85     48.87 o 
   4  10   1       16.33       30.74      7.62 o 
   5  10   1       80.33       89.71     11.95 o 
   6  10   1       68.99       65.55     13.36 o 
  -6  11   1        4.82        7.84     10.64 o 
  -5  11   1       60.53       44.70      9.28 o 
  -4  11   1      307.23      319.08     13.33 o 
  -3  11   1        0.77       12.46      5.13 o 
  -2  11   1      206.18      247.54      7.55 o 
  -1  11   1      842.71      874.72     13.00 o 
   0  11   1      906.58      813.99     10.97 o 
   1  11   1        4.23       18.56      3.29 o 
   2  11   1     2457.02     2573.11     45.18 o 
   3  11   1     1575.27     1502.15     27.24 o 
   4  11   1       27.62       48.28      8.78 o 
   5  11   1      453.58      417.63     22.60 o 
   6  11   1      134.66      121.34     14.30 o 
  -6  12   1      229.66      271.60     20.69 o 
  -5  12   1       49.30       58.20     12.20 o 
  -4  12   1      139.81      100.76     11.35 o 
  -3  12   1     1454.41     1475.32     25.83 o 
  -2  12   1      100.41      133.42      6.06 o 
  -1  12   1      106.04      189.62      6.81 o 
   0  12   1     1630.03     1700.47     16.71 o 
   1  12   1     1938.07     1831.18     35.53 o 
   2  12   1      266.19      272.84     15.28 o 
   3  12   1       80.42      122.10      9.29 o 
   4  12   1     1051.71     1101.11     28.14 o 
   5  12   1       14.82       12.60      7.14 o 
  -6  13   1       50.01       53.54     17.94 o 
  -5  13   1      149.95      125.29     14.57 o 
  -4  13   1      125.85      125.72     13.24 o 
  -3  13   1        4.71       14.09      5.73 o 
  -2  13   1      508.05      493.15     11.07 o 
  -1  13   1     1297.98     1323.00     17.56 o 
   0  13   1      109.58      114.84      5.29 o 
   1  13   1       52.89       47.82      4.79 o 
   2  13   1     1503.87     1517.36     25.93 o 
   3  13   1        5.68       20.69     10.66 o 
   4  13   1       87.56      105.83     22.82 o 
   5  13   1      207.37      187.53     13.48 o 
  -5  14   1       23.02       19.68      9.78 o 
  -4  14   1       44.96       37.39      9.82 o 
  -3  14   1      132.21      137.78      9.76 o 
  -2  14   1       31.71       82.25      5.79 o 
  -1  14   1       14.33       71.20      5.35 o 
   0  14   1     1780.76     1817.93     18.80 o 
   1  14   1      291.07      322.44     18.47 o 
   2  14   1       85.14       85.48      8.33 o 
   3  14   1      135.24      136.87     10.21 o 
   4  14   1      282.78      288.78     14.44 o 
   5  14   1       42.79       48.48      8.93 o 
  -5  15   1       57.23       47.91     11.80 o 
  -4  15   1        5.46        0.84      8.34 o 
  -3  15   1        1.46       48.19     10.75 o 
  -2  15   1      132.46      129.68      7.23 o 
  -1  15   1      547.35      550.47     12.33 o 
   0  15   1       16.69       40.28      4.60 o 
   1  15   1      293.06      259.24      9.08 o 
   2  15   1     1243.19     1208.68     32.45 o 
   3  15   1      608.49      681.99     20.09 o 
   4  15   1       36.81       31.07      7.77 o 
   5  15   1      145.52      102.49     13.43 o 
  -5  16   1       20.98       17.81     12.06 o 
  -4  16   1       24.28       50.95     10.11 o 
  -3  16   1     1070.90     1135.67     65.09 o 
  -2  16   1      126.81      126.57      8.75 o 
  -1  16   1       69.61       91.55      6.27 o 
   0  16   1     1191.95     1227.80     16.82 o 
   1  16   1      341.39      322.91     11.04 o 
   2  16   1       49.20       67.25      7.86 o 
   3  16   1     1028.19     1065.36     38.87 o 
   4  16   1      240.16      230.75     13.72 o 
   5  16   1       29.27       30.58     11.02 o 
  -5  17   1      107.13       89.09     13.52 o 
  -4  17   1      123.15       99.54     14.62 o 
  -3  17   1       95.92      130.50     13.75 o 
  -2  17   1       91.87       93.63      8.01 o 
  -1  17   1        5.51        6.31      4.34 o 
   0  17   1      100.50      112.68      6.96 o 
   1  17   1       66.86       63.24      7.31 o 
   2  17   1       29.87       29.31      7.16 o 
   3  17   1       98.93       87.29      9.84 o 
   4  17   1        1.66        1.90      6.70 o 
  -4  18   1       47.76       47.00     12.58 o 
  -3  18   1      221.64      202.71     17.53 o 
  -2  18   1       22.63       13.07      6.25 o 
  -1  18   1      595.78      668.38     15.19 o 
   0  18   1      259.95      273.25     10.05 o 
   1  18   1       79.61       71.30      7.67 o 
   2  18   1       64.58       70.32      8.89 o 
   3  18   1      129.13      137.35     10.95 o 
   4  18   1       16.57       14.87     10.88 o 
  -4  19   1       33.17       49.70     11.29 o 
  -3  19   1        4.13       33.13     10.18 o 
  -2  19   1       48.77       44.19      8.99 o 
  -1  19   1      400.47      398.51     12.96 o 
   0  19   1       24.53       34.92      5.58 o 
   1  19   1      214.97      196.05     14.92 o 
   2  19   1      359.89      341.52     19.13 o 
   3  19   1       46.24       35.31      9.36 o 
   4  19   1        9.30        0.99      8.60 o 
  -4  20   1      135.34      153.78     17.93 o 
  -3  20   1       19.14       38.89      9.41 o 
  -2  20   1      266.06      269.58     15.40 o 
  -1  20   1        3.06       10.47      5.21 o 
   0  20   1       56.29       59.88      6.38 o 
   1  20   1       30.46       26.28      8.73 o 
   2  20   1        1.01        2.22      6.83 o 
   3  20   1       25.31       20.64      7.17 o 
  -3  21   1       14.39       17.88     11.75 o 
  -2  21   1      272.34      368.97     22.59 o 
  -1  21   1      117.52      128.06     11.64 o 
   0  21   1       56.36       69.84      7.63 o 
   1  21   1       14.27       20.96      9.88 o 
   2  21   1      149.97      142.38     27.98 o 
   3  21   1       44.52       19.32     15.30 o 
  -3  22   1      372.66      408.55     24.88 o 
  -2  22   1       12.29       58.24     12.28 o 
  -1  22   1       43.26       35.11      8.32 o 
   0  22   1      334.12      353.05     17.41 o 
   1  22   1       19.00       15.93      9.84 o 
   2  22   1       10.83       11.30      9.53 o 
  -2  23   1       14.73        9.29     10.27 o 
  -1  23   1       33.48       31.73     11.41 o 
   0  23   1        4.48       25.62      9.67 o 
   1  23   1        4.43       23.17     14.30 o 
   2  23   1       63.75       60.38     11.92 o 
  -1  24   1        3.93        5.12     10.09 o 
   0  24   1       75.80       69.86     12.89 o 
  -6   0   2      806.30      788.75     38.08 o 
  -5   0   2      102.87      105.94     10.25 o 
  -4   0   2       16.93       20.19      9.28 o 
  -3   0   2      603.38      586.49     24.90 o 
  -2   0   2      130.27      140.89     14.87 o 
  -1   0   2      933.57      896.81     48.50 o 
   0   0   2     1859.96     1867.63     19.32 o 
   1   0   2     2619.28     2764.72     27.79 o 
   2   0   2      108.87       85.87      6.03 o 
   3   0   2      799.57     1170.17     33.03 o 
   4   0   2      487.59      497.05     29.64 o 
   5   0   2     1693.21     1739.21     61.48 o 
   6   0   2      125.53      137.88     23.08 o 
  -6   1   2       25.30       97.08     15.68 o 
  -5   1   2        1.54        3.39      6.12 o 
  -4   1   2       95.31       92.86      9.37 o 
  -3   1   2      226.73      180.62     10.17 o 
  -2   1   2     1721.33     1769.78    143.64 o 
  -1   1   2      957.17     1114.26     66.20 o 
   0   1   2      194.73      179.67      4.24 o 
   1   1   2      100.27      117.17      9.13 o 
   2   1   2     1045.60     1024.14     13.00 o 
   3   1   2     1968.42     1931.30     45.11 o 
   4   1   2       64.86       44.03     13.42 o 
   5   1   2       49.94       67.52     12.64 o 
   6   1   2      500.59      481.23     65.80 o 
  -7   2   2       28.88        4.39     10.03 o 
  -6   2   2      132.01      130.47     19.26 o 
  -5   2   2       44.94       49.95      6.90 o 
  -4   2   2       46.91      139.03      8.91 o 
  -3   2   2     1619.02     1656.44     35.58 o 
  -2   2   2      198.56      347.32      9.33 o 
  -1   2   2      176.75      177.59      4.15 o 
   0   2   2      517.16      597.08      7.77 o 
   1   2   2       35.15      101.74      3.79 o 
   2   2   2        7.82       25.08      3.91 o 
   3   2   2      387.82      491.67     86.95 o 
   4   2   2      958.09      849.31     58.64 o 
   5   2   2       17.78       46.48     11.34 o 
   6   2   2      112.01       86.76     13.14 o 
  -7   3   2       49.88       40.81     10.66 o 
  -6   3   2        9.13       61.96     14.05 o 
  -5   3   2      222.40      181.58     12.56 o 
  -4   3   2     1563.34     1554.83     31.35 o 
  -3   3   2       10.12       19.52      3.71 o 
  -2   3   2      832.64      817.19     24.53 o 
  -1   3   2     4095.87     4169.73     71.96 o 
   0   3   2      204.81      236.95      9.83 o 
   1   3   2     1072.51      973.58     12.24 o 
   2   3   2     8753.45     8775.09    237.52 o 
   3   3   2      193.27      231.95     18.37 o 
   4   3   2        0.65       -0.35      6.17 o 
   5   3   2     1764.55     1754.05     91.48 o 
   6   3   2        4.78       60.58     40.95 o 
  -7   4   2      184.34      178.38     17.41 o 
  -6   4   2      323.39      296.22     18.98 o 
  -5   4   2       32.85       30.35      8.06 o 
  -4   4   2      490.59      452.05     12.13 o 
  -3   4   2      411.66      479.57     10.77 o 
  -2   4   2       36.82       22.52      2.33 o 
  -1   4   2      951.47      850.50     14.12 o 
   0   4   2      459.03      632.68     10.71 o 
   1   4   2      773.41      610.68      9.90 o 
   2   4   2     1560.39     1544.02     39.86 o 
   3   4   2      107.66      111.55     18.88 o 
   4   4   2      106.88      110.26      8.57 o 
   5   4   2      173.39      183.95     16.15 o 
   6   4   2       92.31      116.88     14.17 o 
  -7   5   2      147.51      109.90     21.83 o 
  -6   5   2       17.48       15.68     11.29 o 
  -5   5   2      449.59      389.80     14.81 o 
  -4   5   2      785.06      858.48     21.11 o 
  -3   5   2     1060.73     1147.61     25.80 o 
  -2   5   2      768.42      749.10     12.46 o 
  -1   5   2     7424.77     7059.79     33.33 o 
   0   5   2     8301.92     8128.03     81.40 o 
   1   5   2       19.23       29.84      3.01 o 
   2   5   2     2404.69     2329.57     95.35 o 
   3   5   2       97.87       89.10      7.79 o 
   4   5   2      117.78      119.20     10.36 o 
   5   5   2      374.41      401.36     22.38 o 
   6   5   2      251.71      261.68     20.41 o 
  -6   6   2      403.07      363.52     20.60 o 
  -5   6   2        1.67        8.19      7.34 o 
  -4   6   2     1188.37     1140.44     33.19 o 
  -3   6   2     3383.91     3304.34     56.50 o 
  -2   6   2     1153.26     1213.16     21.84 o 
  -1   6   2      936.51      800.85     10.15 o 
   0   6   2     6394.08     5921.21     70.58 o 
   1   6   2       67.39       37.96      3.83 o 
   2   6   2       38.13       67.99      7.59 o 
   3   6   2      759.15      656.96     19.92 o 
   4   6   2       68.59       57.15      8.33 o 
   5   6   2        3.08       -2.56      9.91 o 
   6   6   2       66.19       58.70     11.96 o 
  -6   7   2       27.25       49.20     10.71 o 
  -5   7   2      211.14      179.32     14.60 o 
  -4   7   2     1232.18     1197.80     19.00 o 
  -3   7   2       89.04       81.66      5.43 o 
  -2   7   2     1522.41     1628.36     25.36 o 
  -1   7   2     5175.22     5115.93     38.87 o 
   0   7   2     1692.94     1767.20     15.84 o 
   1   7   2     3053.20     2920.68     47.50 o 
   2   7   2     2108.68     1998.97    139.05 o 
   3   7   2      856.81      784.63     22.06 o 
   4   7   2      445.25      442.83     18.44 o 
   5   7   2      192.21      185.39     12.12 o 
   6   7   2       15.63        4.95      8.86 o 
  -6   8   2      385.70      352.25     20.90 o 
  -5   8   2       64.13       64.18     10.51 o 
  -4   8   2      271.35      268.04     15.97 o 
  -3   8   2     2593.90     2660.68     71.55 o 
  -2   8   2       85.82      146.57      5.27 o 
  -1   8   2        5.75       39.87      6.99 o 
   0   8   2      589.95      604.80      9.67 o 
   1   8   2      771.62      857.41     14.14 o 
   2   8   2      181.50      180.12     10.03 o 
   3   8   2       65.44       53.75      7.64 o 
   4   8   2      393.47      369.89     22.22 o 
   5   8   2      163.30      144.86     13.18 o 
   6   8   2       24.19       28.35     10.33 o 
  -6   9   2       15.89       14.01      9.28 o 
  -5   9   2      489.41      492.29     25.18 o 
  -4   9   2      854.26      817.52     27.82 o 
  -3   9   2        2.06        3.69      3.58 o 
  -2   9   2      562.12      588.70     11.51 o 
  -1   9   2     5620.33     5504.38     35.89 o 
   0   9   2        1.59        8.85      2.59 o 
   1   9   2     1381.03     1292.73     21.92 o 
   2   9   2     1133.06     1099.32     59.58 o 
   3   9   2      184.55      175.71     12.15 o 
   4   9   2       26.45       16.80      7.79 o 
   5   9   2      155.63      158.75     14.21 o 
  -6  10   2      376.92      348.69     21.59 o 
  -5  10   2       83.50      110.35     13.18 o 
  -4  10   2      100.13      111.97     12.16 o 
  -3  10   2     1296.90     1353.35     22.58 o 
  -2  10   2     1790.02     1904.12     19.66 o 
  -1  10   2       48.17      113.30      6.06 o 
   0  10   2      855.79      827.83     11.77 o 
   1  10   2     2567.29     2379.07     41.32 o 
   2  10   2        3.13       21.45      6.21 o 
   3  10   2      137.86      123.19     10.65 o 
   4  10   2      216.15      165.61     13.44 o 
   5  10   2      129.00      143.22     13.46 o 
  -6  11   2       10.12       11.28     10.78 o 
  -5  11   2        3.58        5.51      9.26 o 
  -4  11   2      113.12      111.57     11.88 o 
  -3  11   2       29.93       22.67      5.85 o 
  -2  11   2       80.94      116.65      5.86 o 
  -1  11   2      829.33      887.14     13.47 o 
   0  11   2      198.81      242.34      6.95 o 
   1  11   2      349.61      331.39      8.94 o 
   2  11   2      949.25      877.49    103.31 o 
   3  11   2      362.17      378.63     25.43 o 
   4  11   2        2.28        5.48      5.80 o 
   5  11   2       57.48       49.21     10.22 o 
  -6  12   2      132.70      137.05     15.65 o 
  -5  12   2       27.13       34.05     11.18 o 
  -4  12   2       48.04       47.18     10.85 o 
  -3  12   2      506.39      548.41     16.63 o 
  -2  12   2      128.62      150.11      6.71 o 
  -1  12   2      143.84      130.31      6.01 o 
   0  12   2     1538.45     1549.22     17.46 o 
   1  12   2      159.73      141.98      6.47 o 
   2  12   2        0.26       10.93      5.37 o 
   3  12   2      585.15      517.10     19.74 o 
   4  12   2      278.62      264.73     23.72 o 
   5  12   2       37.63       40.62     10.55 o 
  -6  13   2        1.22       -1.22     10.16 o 
  -5  13   2       82.36       63.12     11.75 o 
  -4  13   2      271.72      314.77     19.54 o 
  -3  13   2       15.94        5.08      8.26 o 
  -2  13   2      161.27      152.85      6.98 o 
  -1  13   2       92.14       81.63      5.59 o 
   0  13   2     1377.89     1335.76     16.86 o 
   1  13   2       65.84       63.88      5.04 o 
   2  13   2      201.63      191.91     10.65 o 
   3  13   2      413.06      466.96     39.63 o 
   4  13   2        3.44       14.59      6.07 o 
   5  13   2      334.91      302.57     17.97 o 
  -5  14   2       36.96       41.04     10.97 o 
  -4  14   2        0.72        7.06      9.43 o 
  -3  14   2      101.63      118.90     12.37 o 
  -2  14   2        8.48        6.82      3.99 o 
  -1  14   2        8.30       49.28      4.87 o 
   0  14   2       23.75       28.86      4.04 o 
   1  14   2       24.04       10.59      3.58 o 
   2  14   2      810.15      823.27     20.12 o 
   3  14   2      113.57      119.11      9.49 o 
   4  14   2      188.26      199.57     12.89 o 
   5  14   2      135.85      163.01     15.48 o 
  -5  15   2       75.88       63.74     13.03 o 
  -4  15   2      100.45      110.93     14.21 o 
  -3  15   2      223.32      232.12     16.19 o 
  -2  15   2      176.46      160.84      8.96 o 
  -1  15   2      724.02      772.51     14.97 o 
   0  15   2        9.41       84.69      6.93 o 
   1  15   2      166.73      183.67     13.32 o 
   2  15   2     2484.94     2552.93     57.82 o 
   3  15   2       97.91       81.05      8.55 o 
   4  15   2        0.20        4.33      5.81 o 
  -5  16   2       14.93       15.20     11.40 o 
  -4  16   2      158.59      161.36     16.24 o 
  -3  16   2      141.81      105.31     12.45 o 
  -2  16   2       37.00       34.65      6.00 o 
  -1  16   2       59.85       53.17      5.98 o 
   0  16   2      506.82      548.27     14.72 o 
   1  16   2       84.62       83.50      7.85 o 
   2  16   2      186.86      169.40     10.99 o 
   3  16   2       83.76       94.62      9.13 o 
   4  16   2       97.21       81.55      9.19 o 
  -5  17   2       13.38        3.25     12.29 o 
  -4  17   2       80.47       78.81     13.81 o 
  -3  17   2        4.08       17.16      7.71 o 
  -2  17   2        2.44       10.06      5.65 o 
  -1  17   2      371.81      373.28     13.30 o 
   0  17   2       94.55       78.02      7.28 o 
   1  17   2        6.73        8.52      7.05 o 
   2  17   2       96.10       71.26      8.54 o 
   3  17   2      132.30      120.01     13.77 o 
   4  17   2       22.43       13.03      6.73 o 
  -4  18   2       64.61       50.38     11.65 o 
  -3  18   2      231.68      252.76     23.78 o 
  -2  18   2       30.02       19.63      6.85 o 
  -1  18   2       51.04       47.24      6.70 o 
   0  18   2      140.19      157.73      9.46 o 
   1  18   2      293.38      275.97     17.28 o 
   2  18   2        1.36        3.81      7.14 o 
   3  18   2        4.13        5.33      6.41 o 
   4  18   2      128.47      102.19     10.61 o 
  -4  19   2      219.40      227.85     19.27 o 
  -3  19   2       12.95       11.66      8.20 o 
  -2  19   2      143.95      129.44     13.21 o 
  -1  19   2      398.30      380.12     14.30 o 
   0  19   2       48.15       30.25      6.96 o 
   1  19   2      107.62      130.93     13.91 o 
   2  19   2      282.70      241.75     17.14 o 
   3  19   2      251.04      223.70     17.75 o 
  -4  20   2       13.13       20.43      9.84 o 
  -3  20   2      445.10      472.94     24.47 o 
  -2  20   2      155.07      159.03     13.20 o 
  -1  20   2        3.11       16.26      6.00 o 
   0  20   2       94.25       98.56     12.13 o 
   1  20   2       95.66       96.57     13.10 o 
   2  20   2       57.57       74.98     12.48 o 
   3  20   2       93.92       85.56     13.35 o 
  -3  21   2        3.69       23.08     10.28 o 
  -2  21   2       57.95       62.68     10.47 o 
  -1  21   2      227.79      216.77     11.98 o 
   0  21   2       68.92       49.07     10.28 o 
   1  21   2       27.00       29.11      9.25 o 
   2  21   2      111.05       82.65     13.80 o 
  -3  22   2      113.42      146.35     15.46 o 
  -2  22   2       65.23       67.41     10.47 o 
  -1  22   2       27.04       22.31      6.82 o 
   0  22   2      258.25      292.14     20.20 o 
   1  22   2       76.76       86.84     19.69 o 
   2  22   2        3.58        6.66     10.33 o 
  -2  23   2        9.66       10.07      8.03 o 
  -1  23   2      156.66      131.09     12.76 o 
   0  23   2      179.70      215.09     17.83 o 
   1  23   2        0.59       13.23      8.99 o 
  -7   0   3      318.38      316.16     29.75 o 
  -6   0   3      355.26      349.99     27.37 o 
  -5   0   3       59.09       55.99      9.78 o 
  -4   0   3      113.73       81.65      8.96 o 
  -3   0   3      790.34      763.29     24.29 o 
  -2   0   3      767.82      679.94     98.05 o 
  -1   0   3     1284.90     1143.95     13.60 o 
   0   0   3       97.34      104.48      5.84 o 
   1   0   3      481.33      448.60     12.62 o 
   3   0   3      551.77      550.40     31.60 o 
   4   0   3     1043.16     1171.35     47.43 o 
   5   0   3      137.69      111.16     18.44 o 
   6   0   3        9.78       12.04     15.55 o 
  -7   1   3       74.09      107.38     20.07 o 
  -6   1   3       46.07       58.45     15.93 o 
  -5   1   3       62.99       55.11      6.21 o 
  -4   1   3      572.40      599.02     14.48 o 
  -3   1   3      650.26      688.97     49.00 o 
  -2   1   3      253.97      393.13     16.92 o 
  -1   1   3      313.53      618.49     14.74 o 
   0   1   3       94.44       95.26      3.91 o 
   1   1   3     1027.46     1020.91     13.22 o 
   2   1   3     2269.11     2373.29     22.54 o 
   3   1   3       13.62       24.69      6.21 o 
   4   1   3      281.26      299.34     17.93 o 
   5   1   3      461.21      475.80     24.41 o 
   6   1   3      170.43      172.83     16.94 o 
  -7   2   3       37.86       36.12     13.67 o 
  -6   2   3      297.06      261.25     18.33 o 
  -5   2   3       72.84       65.93      7.95 o 
  -4   2   3       52.52       64.07      5.53 o 
  -3   2   3      559.43      629.34     51.99 o 
  -2   2   3      230.06      282.67     11.53 o 
  -1   2   3     1035.01      876.21      9.72 o 
   0   2   3      125.67      199.99      6.75 o 
   1   2   3       59.37      186.16     24.90 o 
   2   2   3      192.76      219.73      9.28 o 
   3   2   3       31.12       34.52      5.51 o 
   4   2   3       62.25       69.08     10.66 o 
   5   2   3       66.31       74.79     13.08 o 
   6   2   3       26.80       28.65     14.05 o 
  -7   3   3      182.29      200.50     25.60 o 
  -6   3   3        3.99       22.20     13.55 o 
  -5   3   3       63.82       67.17      8.09 o 
  -4   3   3     1036.31     1024.74     19.01 o 
  -3   3   3       46.74       58.29      5.26 o 
  -2   3   3        2.29      108.43      3.13 o 
  -1   3   3     3921.64     3573.27     23.01 o 
   0   3   3        4.20       38.61      3.56 o 
   1   3   3     2153.19     2423.24     98.56 o 
   2   3   3      139.50      207.85     11.26 o 
   3   3   3      351.05      417.34     13.79 o 
   4   3   3      214.88      200.23     14.64 o 
   5   3   3        2.35        3.26     14.05 o 
   6   3   3      115.02      132.65     15.99 o 
  -7   4   3       23.29       22.45     15.43 o 
  -6   4   3      537.69      490.02     23.99 o 
  -5   4   3      198.18      198.68     12.06 o 
  -4   4   3       14.38       21.22      4.52 o 
  -3   4   3      956.94      975.90     12.56 o 
  -2   4   3     1259.70     1350.71     13.43 o 
  -1   4   3       77.21       52.72      3.82 o 
   0   4   3      816.70      886.24     19.99 o 
   1   4   3     5878.71     5971.15    201.54 o 
   2   4   3      434.38      351.54      9.08 o 
   3   4   3      688.08      597.80     18.04 o 
   4   4   3      816.59      827.21     21.39 o 
   5   4   3      869.02      883.78     77.11 o 
   6   4   3      101.96      118.14     16.23 o 
  -7   5   3       91.93      104.50     21.45 o 
  -6   5   3       34.34       59.38     14.61 o 
  -5   5   3       70.17       87.45     11.48 o 
  -4   5   3      601.21      599.42     18.71 o 
  -3   5   3       31.85      140.73      5.18 o 
  -2   5   3     1007.93     1075.28     15.12 o 
  -1   5   3     1878.52     1796.27     19.58 o 
   0   5   3     1496.68     1451.78     19.28 o 
   1   5   3      235.39      304.71     28.31 o 
   2   5   3      564.20      589.82     11.35 o 
   3   5   3      663.62      687.12     29.23 o 
   4   5   3       29.70       28.15      6.18 o 
   5   5   3      356.06      320.76     20.58 o 
  -6   6   3      281.13      288.05     19.21 o 
  -5   6   3      502.87      493.66     23.59 o 
  -4   6   3      475.73      467.23     18.61 o 
  -3   6   3     3546.87     3672.16     31.84 o 
  -2   6   3     3743.03     3829.95     24.91 o 
  -1   6   3      162.66      249.21      7.93 o 
   0   6   3     3496.39     3346.75     52.25 o 
   1   6   3     3395.75     3166.03    117.26 o 
   2   6   3      725.42      657.72     19.17 o 
   3   6   3      796.70      752.31     22.73 o 
   4   6   3      305.45      272.90     13.64 o 
   5   6   3      147.15      135.30     14.01 o 
  -6   7   3       38.17       28.49      9.82 o 
  -5   7   3       82.27      101.54     25.97 o 
  -4   7   3     1188.74     1223.02     28.77 o 
  -3   7   3       73.32      140.57     15.69 o 
  -2   7   3       42.33       54.33      7.48 o 
  -1   7   3     4335.53     4476.13     54.49 o 
   0   7   3      639.07      562.56     12.84 o 
   1   7   3       86.67       76.55     12.66 o 
   2   7   3     1657.39     1660.38    138.37 o 
   3   7   3      249.01      225.30     13.34 o 
   4   7   3      135.88      134.98      9.94 o 
   5   7   3       56.05       55.09     10.51 o 
  -6   8   3      215.02      179.30     17.12 o 
  -5   8   3       33.62       46.28     12.86 o 
  -4   8   3        7.25        8.66      5.76 o 
  -3   8   3      408.87      353.05     12.81 o 
  -2   8   3      839.49      871.84     11.13 o 
  -1   8   3      319.79      310.00      9.56 o 
   0   8   3     2104.41     1931.02     61.02 o 
   1   8   3     1529.77     1460.54     23.46 o 
   2   8   3      854.67      851.08     27.11 o 
   3   8   3       23.11       34.43      8.40 o 
   4   8   3      754.79      764.71     25.89 o 
   5   8   3       98.34       88.92     12.18 o 
  -6   9   3        0.03        7.55      8.65 o 
  -5   9   3      189.67      175.15     15.47 o 
  -4   9   3      620.83      604.13     18.77 o 
  -3   9   3      122.27      199.18      9.09 o 
  -2   9   3      567.53      548.37      9.61 o 
  -1   9   3     5208.24     5041.56     42.96 o 
   0   9   3     2055.67     1941.66     51.29 o 
   1   9   3       38.37       28.86      4.82 o 
   2   9   3     2732.24     2599.29    132.29 o 
   3   9   3      242.99      234.39     13.78 o 
   4   9   3        0.06        5.83      6.03 o 
   5   9   3      179.34      188.44     12.66 o 
  -6  10   3      253.99      230.93     19.06 o 
  -5  10   3        0.66       13.73      9.16 o 
  -4  10   3       26.54       40.56      8.95 o 
  -3  10   3     1488.77     1458.02     31.24 o 
  -2  10   3       28.12       46.48      5.37 o 
  -1  10   3        9.31      167.82      7.75 o 
   0  10   3      546.88      521.96     14.59 o 
   1  10   3      456.49      422.41     11.74 o 
   2  10   3      125.26      167.64     15.56 o 
   3  10   3       12.82       13.34      8.91 o 
   4  10   3      289.27      298.26     17.38 o 
   5  10   3       46.10       39.57      8.91 o 
  -6  11   3       93.48       89.88     14.00 o 
  -5  11   3       40.88       72.56     11.70 o 
  -4  11   3      346.63      309.11     20.53 o 
  -3  11   3      619.51      632.59     39.34 o 
  -2  11   3       12.29       12.75      4.44 o 
  -1  11   3      303.68      345.74     10.81 o 
   0  11   3      144.41      138.61      6.65 o 
   1  11   3       55.59       58.86      5.92 o 
   2  11   3      712.77      734.55     23.89 o 
   3  11   3      542.74      561.95     21.73 o 
   4  11   3       73.82       63.76     10.25 o 
   5  11   3       63.40       78.36     12.55 o 
  -6  12   3       69.96       99.96     14.16 o 
  -5  12   3      216.81      205.88     17.37 o 
  -4  12   3      118.42      107.35     11.84 o 
  -3  12   3      169.35      215.74     10.44 o 
  -2  12   3       14.32        7.29      4.29 o 
  -1  12   3        7.05        4.85      3.97 o 
   0  12   3      202.14      192.05      8.35 o 
   1  12   3       17.31       29.29      5.26 o 
   2  12   3      200.83      173.06     18.57 o 
   3  12   3       39.39       41.68      9.33 o 
   4  12   3       86.58       88.99     10.95 o 
   5  12   3      157.14      153.38     15.48 o 
  -6  13   3       17.51       24.91     10.70 o 
  -5  13   3       25.44       37.32     11.97 o 
  -4  13   3      193.62      210.93     16.57 o 
  -3  13   3       24.76       42.41      5.93 o 
  -2  13   3        1.21       18.89      5.14 o 
  -1  13   3      902.95      906.31     18.27 o 
   0  13   3      160.83      153.25      8.93 o 
   1  13   3        3.68       28.94      5.70 o 
   2  13   3      195.82      227.35     11.72 o 
   3  13   3      108.08      136.42     12.28 o 
   4  13   3       13.84       16.69      8.00 o 
   5  13   3      205.82      236.29     18.23 o 
  -5  14   3       31.76       15.87     15.30 o 
  -4  14   3       10.26       12.74      7.76 o 
  -3  14   3        7.16       26.81      5.25 o 
  -2  14   3      333.26      360.40     12.80 o 
  -1  14   3        6.48       53.92      6.07 o 
   0  14   3       10.02       46.88      6.01 o 
   1  14   3      585.39      594.52     16.61 o 
   2  14   3       12.19       14.21      5.82 o 
   3  14   3       30.31       38.19      7.57 o 
   4  14   3      147.69      146.23     14.94 o 
  -5  15   3       26.23       26.00     11.72 o 
  -4  15   3      378.38      443.36     53.04 o 
  -3  15   3       16.56       12.80      6.94 o 
  -2  15   3       61.07       52.63      6.41 o 
  -1  15   3      114.97      129.65      8.42 o 
   0  15   3        1.02       11.78      5.27 o 
   1  15   3      409.88      366.18     17.67 o 
   2  15   3      163.88      176.63     10.72 o 
   3  15   3       23.35       26.25      7.73 o 
   4  15   3        8.86       26.74      7.74 o 
  -5  16   3       58.70       61.99     12.89 o 
  -4  16   3        0.07        2.56     10.24 o 
  -3  16   3      356.76      341.52     16.51 o 
  -2  16   3      224.51      252.71     11.76 o 
  -1  16   3        0.11       -2.27      4.92 o 
   0  16   3       77.04       62.90      7.39 o 
   1  16   3       89.45       73.46     10.80 o 
   2  16   3      113.94       92.64     11.39 o 
   3  16   3       52.85       48.68      8.31 o 
   4  16   3      137.27      114.86     11.98 o 
  -5  17   3       55.01       55.19     13.92 o 
  -4  17   3      149.88      148.65     16.65 o 
  -3  17   3       48.13       34.40      8.41 o 
  -2  17   3        5.48       18.08      5.53 o 
  -1  17   3      125.76      133.96      8.85 o 
   0  17   3      368.41      359.00     14.69 o 
   1  17   3       54.27       54.58      8.91 o 
   2  17   3       33.93       44.41      9.76 o 
   3  17   3      162.22      146.69     14.43 o 
   4  17   3        5.37       16.51      8.01 o 
  -4  18   3       19.56       19.52     11.53 o 
  -3  18   3      195.29      182.60     13.53 o 
  -2  18   3       64.40       85.81      8.37 o 
  -1  18   3        6.47       16.28      5.79 o 
   0  18   3      398.39      464.53     21.78 o 
   1  18   3       79.13       80.23     11.88 o 
   2  18   3       71.07       63.82     11.63 o 
   3  18   3      133.10      119.39     13.60 o 
  -4  19   3      163.95      173.95     16.56 o 
  -3  19   3       92.11      107.91     12.21 o 
  -2  19   3      122.70      141.07      9.81 o 
  -1  19   3      722.82      773.74     20.14 o 
   0  19   3       47.46       47.85     10.20 o 
   1  19   3       88.20       88.74     11.25 o 
   2  19   3      745.80      785.86     57.86 o 
   3  19   3        2.37        4.98      8.64 o 
  -3  20   3      135.96      135.78     16.66 o 
  -2  20   3      143.68      129.83     11.93 o 
  -1  20   3       14.36       35.80      6.80 o 
   0  20   3       24.12       19.53      7.97 o 
   1  20   3      283.20      265.19     24.54 o 
   2  20   3        8.04       39.39     13.17 o 
  -3  21   3       45.55       25.46      9.62 o 
  -2  21   3       21.04       26.80      8.09 o 
  -1  21   3      423.50      432.23     16.21 o 
   0  21   3      129.30      122.47     14.90 o 
   1  21   3        9.54       10.09      8.91 o 
   2  21   3      117.72      112.37     14.02 o 
  -2  22   3       15.30        6.86      8.41 o 
  -1  22   3        0.12        7.63      7.12 o 
   0  22   3       79.29       74.75     13.35 o 
   1  22   3      122.81      109.74     14.19 o 
  -1  23   3      105.16      116.26     12.19 o 
   0  23   3      119.24      125.07     14.27 o 
  -6   0   4      305.40      292.96     18.76 o 
  -5   0   4      367.80      354.22     18.00 o 
  -4   0   4      164.38      137.40     11.28 o 
  -3   0   4      380.63      358.18     55.90 o 
  -2   0   4      635.88      616.51     11.87 o 
  -1   0   4     3592.50     3472.98     35.54 o 
   0   0   4      203.43      220.59      9.38 o 
   1   0   4      647.43      764.01     18.40 o 
   2   0   4       22.92       63.59      9.28 o 
   3   0   4      338.25      329.58     24.23 o 
   4   0   4      263.54      295.45     25.98 o 
   5   0   4       74.40       90.95     20.70 o 
  -6   1   4        0.64       10.91      8.13 o 
  -5   1   4      280.79      240.93     11.09 o 
  -4   1   4      851.82      957.80     30.09 o 
  -3   1   4      267.37      291.85     17.65 o 
  -2   1   4      472.13      452.21      7.19 o 
  -1   1   4      731.37      751.05     28.96 o 
   0   1   4        2.18       44.14      3.59 o 
   1   1   4      105.09      267.91      9.39 o 
   2   1   4        5.90      105.08     11.82 o 
   3   1   4       38.53       33.37      6.49 o 
   4   1   4       24.64       22.00      8.11 o 
   5   1   4       29.32       22.88      9.70 o 
  -7   2   4       28.92       34.49     15.93 o 
  -6   2   4      195.33      181.00     15.62 o 
  -5   2   4      416.42      404.52     13.68 o 
  -4   2   4       59.80      240.86     28.79 o 
  -3   2   4      211.73      246.78     15.76 o 
  -2   2   4     1828.08     1989.81     69.37 o 
  -1   2   4      475.07      550.89     20.88 o 
   0   2   4        4.96        4.96      3.48 o 
   1   2   4      666.57      763.98     23.75 o 
   2   2   4     2705.12     2667.15     26.40 o 
   3   2   4        0.14        9.36      6.10 o 
   4   2   4      142.99      177.28     15.45 o 
   5   2   4      330.80      375.26     23.65 o 
  -7   3   4      220.55      200.90     25.22 o 
  -6   3   4       34.35       34.08      8.60 o 
  -5   3   4      228.21      229.15     12.64 o 
  -4   3   4     2394.39     2796.17    156.23 o 
  -3   3   4        9.03       56.37      4.73 o 
  -2   3   4      581.98      548.53     15.72 o 
  -1   3   4     3463.87     3382.68     34.78 o 
   0   3   4       64.56       56.05     10.76 o 
   2   3   4     1170.19     1163.86     19.71 o 
   3   3   4      163.40      167.55     12.96 o 
   4   3   4       17.97       20.47      8.86 o 
   5   3   4      112.31      109.40     28.98 o 
  -6   4   4      137.78       97.02     13.13 o 
  -5   4   4      123.66      173.83     11.75 o 
  -4   4   4      130.70      168.11     10.65 o 
  -3   4   4       43.35       76.93      5.18 o 
  -2   4   4      975.85     1104.99     24.14 o 
  -1   4   4      434.54      416.12      7.35 o 
   0   4   4       15.89      341.73     17.60 o 
   1   4   4     1181.98     1210.09     18.43 o 
   2   4   4      270.69      296.48     11.40 o 
   3   4   4       18.80       27.97      6.06 o 
   4   4   4      742.58      730.95     28.29 o 
   5   4   4      149.95      178.87     19.01 o 
  -6   5   4       95.03       93.04     13.70 o 
  -5   5   4        8.59       47.22      8.12 o 
  -4   5   4      904.48      871.88     28.62 o 
  -3   5   4      236.25      312.70      8.40 o 
  -2   5   4      180.30      196.05      7.84 o 
  -1   5   4     3806.08     3610.08     24.41 o 
   0   5   4     2688.42     2712.06     26.78 o 
   1   5   4      187.88      181.89     15.26 o 
   2   5   4     1511.40     1508.36     54.34 o 
   3   5   4      380.20      359.24     16.54 o 
   4   5   4      188.19      152.75     15.00 o 
   5   5   4       48.84       37.16     15.49 o 
  -6   6   4      276.98      233.55     19.12 o 
  -5   6   4        3.29       73.74      8.95 o 
  -4   6   4        5.57        5.69      4.96 o 
  -3   6   4      838.01      805.23     22.79 o 
  -2   6   4      168.20      303.49      9.76 o 
  -1   6   4      164.78      192.40      5.56 o 
   0   6   4     1011.13      916.68     18.58 o 
   1   6   4     2302.41     2287.00     65.92 o 
   2   6   4      240.68      256.03     21.19 o 
   3   6   4       27.22       45.69      8.71 o 
   4   6   4      399.96      441.95     32.99 o 
   5   6   4       94.30       92.36     14.37 o 
  -6   7   4       88.13      159.48     16.81 o 
  -5   7   4      165.79      265.15     14.33 o 
  -4   7   4      586.30      533.54     17.72 o 
  -3   7   4      355.67      395.11     12.25 o 
  -2   7   4      219.97      295.15      9.88 o 
  -1   7   4     2830.91     2737.87     36.67 o 
   0   7   4      269.67      254.63      9.99 o 
   1   7   4        9.04        5.14      3.19 o 
   2   7   4     1508.20     1469.73     26.06 o 
   3   7   4     1378.83     1279.98     26.83 o 
   4   7   4       77.13       80.76      9.41 o 
   5   7   4       40.71       22.35     14.11 o 
  -6   8   4        8.24       43.20     10.54 o 
  -5   8   4      379.45      383.11     21.59 o 
  -4   8   4       11.66        9.78      5.87 o 
  -3   8   4        8.84       31.30      5.04 o 
  -2   8   4      717.11      801.55     17.50 o 
  -1   8   4      739.49      645.90     14.12 o 
   0   8   4       18.65       30.68      4.79 o 
   1   8   4     1533.49     1543.40     56.18 o 
   2   8   4     2496.04     2396.02    159.55 o 
   3   8   4      113.42      106.99      9.07 o 
   4   8   4      549.56      563.14     20.09 o 
   5   8   4      663.50      679.83     67.20 o 
  -6   9   4        0.14        2.44      9.43 o 
  -5   9   4        5.54        8.58      9.64 o 
  -4   9   4      358.53      317.26     15.18 o 
  -3   9   4       47.45       28.32      5.34 o 
  -2   9   4      802.98      737.54     16.13 o 
  -1   9   4      962.44      884.86     16.99 o 
   0   9   4      278.17      245.83     10.15 o 
   1   9   4      122.79       85.72      8.93 o 
   2   9   4      350.59      309.02     16.17 o 
   3   9   4      115.85      101.04     11.40 o 
   4   9   4       27.71       34.33      8.40 o 
   5   9   4      211.90      211.07     17.87 o 
  -6  10   4       23.71        9.64      9.00 o 
  -5  10   4      226.18      195.91     30.31 o 
  -4  10   4        2.11       21.36      7.25 o 
  -3  10   4       40.26       33.98      5.96 o 
  -2  10   4      664.82      628.05     15.45 o 
  -1  10   4      368.68      331.29     11.18 o 
   0  10   4      129.42      111.87      7.61 o 
   1  10   4     1048.08      993.48     26.10 o 
   2  10   4      560.30      556.55     43.28 o 
   3  10   4       14.53       18.72      7.44 o 
   4  10   4      171.86      170.72     13.09 o 
   5  10   4      285.34      270.08     20.37 o 
  -6  11   4        1.07       54.64     20.38 o 
  -5  11   4      102.06      127.18     14.06 o 
  -4  11   4      423.66      415.92     25.55 o 
  -3  11   4       41.29       20.21      5.23 o 
  -2  11   4        0.38       19.43      4.86 o 
  -1  11   4      256.60      246.04     10.02 o 
   0  11   4       23.28       31.36      5.14 o 
   1  11   4       11.91       48.97      7.67 o 
   2  11   4      276.80      244.94     14.81 o 
   3  11   4       19.34       12.29      7.19 o 
   4  11   4      247.79      233.77     13.81 o 
  -6  12   4      298.75      301.49     22.35 o 
  -5  12   4       29.44       11.04     11.67 o 
  -4  12   4        0.82        1.00      9.28 o 
  -3  12   4      237.18      228.81     10.80 o 
  -2  12   4      560.34      560.65     15.32 o 
  -1  12   4       71.49       83.94      7.00 o 
   0  12   4      348.30      269.46     12.34 o 
   1  12   4      355.78      308.88     25.86 o 
   2  12   4      184.92      162.60     13.99 o 
   3  12   4       72.73       58.38      9.09 o 
   4  12   4      297.06      278.20     18.34 o 
  -5  13   4       82.27       66.21     11.37 o 
  -4  13   4      477.87      427.81     44.58 o 
  -3  13   4       74.94       80.92      7.30 o 
  -2  13   4       73.34      167.07      9.39 o 
  -1  13   4      707.88      732.33     44.54 o 
   0  13   4      194.85      235.70     11.31 o 
   1  13   4       19.23       51.02      8.87 o 
   2  13   4       89.62       79.71     10.40 o 
   3  13   4       63.71       44.98      8.84 o 
   4  13   4       14.79       13.68      9.79 o 
  -5  14   4       63.31       38.71     22.52 o 
  -4  14   4       39.33       47.07     14.68 o 
  -3  14   4      126.75      112.66      8.77 o 
  -2  14   4      120.13      103.49      8.22 o 
  -1  14   4      119.68      136.21      8.72 o 
   0  14   4       85.19      103.27      8.65 o 
   1  14   4       68.58       66.38     10.66 o 
   2  14   4       80.32       69.47     10.13 o 
   3  14   4       16.93       16.29      7.23 o 
   4  14   4      166.01      191.75     16.99 o 
  -5  15   4       85.60      103.57     14.77 o 
  -4  15   4      598.47      607.94     27.42 o 
  -3  15   4      131.41      125.23      9.53 o 
  -2  15   4       17.85       10.69      5.66 o 
  -1  15   4      273.79      271.45     11.82 o 
   0  15   4       38.42       38.06      6.49 o 
   1  15   4       34.11       25.58      8.10 o 
   2  15   4       90.15       94.58     11.48 o 
   3  15   4       76.25       75.82     11.51 o 
   4  15   4       14.80        3.21      9.93 o 
  -5  16   4       97.69      111.64     15.41 o 
  -4  16   4       24.57       52.89     14.42 o 
  -3  16   4      191.29      197.06     11.76 o 
  -2  16   4      311.35      336.53     15.45 o 
  -1  16   4       32.38       51.78      6.90 o 
   0  16   4       68.47       58.53      9.14 o 
   1  16   4      382.96      352.33     34.09 o 
   2  16   4       21.13       22.10      9.67 o 
   3  16   4        4.59        5.03      9.25 o 
  -4  17   4      145.50      157.04     17.42 o 
  -3  17   4      206.69      224.54     14.36 o 
  -2  17   4       11.18       32.41      7.06 o 
  -1  17   4     1012.47      979.79     27.36 o 
   0  17   4      279.22      279.40     17.44 o 
   1  17   4       99.39      128.71     18.76 o 
   2  17   4      263.82      258.12     41.10 o 
   3  17   4       88.60       89.94     13.53 o 
  -4  18   4        5.51       16.44     10.39 o 
  -3  18   4       50.59       56.57     10.38 o 
  -2  18   4      121.68      182.90     11.19 o 
  -1  18   4      161.41      169.34     10.65 o 
   0  18   4       38.12       43.36      8.99 o 
   1  18   4      147.61      153.96     24.28 o 
   2  18   4      117.91       99.00     12.98 o 
   3  18   4       43.66       39.81     12.42 o 
  -4  19   4      172.25      159.85     17.17 o 
  -3  19   4       81.02       87.46     11.30 o 
  -2  19   4      171.62      155.34     10.57 o 
  -1  19   4       30.86       26.88      6.48 o 
   0  19   4       68.83       92.53     12.52 o 
   1  19   4       53.89       47.38     10.58 o 
   2  19   4       39.50       65.60     15.99 o 
  -3  20   4       62.01       62.12     10.92 o 
  -2  20   4      154.35      163.32     11.78 o 
  -1  20   4       59.09       94.40     10.97 o 
   0  20   4       27.82       45.82     11.57 o 
   1  20   4      207.56      234.02     27.35 o 
   2  20   4      381.43      435.54     73.94 o 
  -2  21   4       63.43       64.91      9.18 o 
  -1  21   4      185.92      190.89     14.05 o 
   0  21   4      232.36      226.92     18.23 o 
   1  21   4       13.73       11.05      8.38 o 
  -1  22   4        7.06       17.98      7.64 o 
   0  22   4       62.05       66.66     13.37 o 
  -6   0   5      375.16      364.18     31.01 o 
  -5   0   5      718.15      706.00     49.64 o 
  -4   0   5       33.27       71.18      8.93 o 
  -3   0   5      760.72      699.38     62.63 o 
  -2   0   5     3621.23     3617.81     61.70 o 
  -1   0   5       26.93       76.79     33.68 o 
   0   0   5      129.29      518.82     15.79 o 
   1   0   5      334.56      405.76     17.77 o 
   2   0   5       16.27       64.06      8.95 o 
   3   0   5       50.33       47.29     14.93 o 
   4   0   5      216.72      186.73     22.84 o 
   5   0   5        7.41       12.04     15.93 o 
  -6   1   5       64.22       73.82     12.22 o 
  -5   1   5        0.25      134.32     11.97 o 
  -4   1   5     2730.21     3082.59     84.47 o 
  -3   1   5      490.87      598.20     16.96 o 
  -2   1   5      120.21      365.41     33.06 o 
  -1   1   5     2469.46     2615.83     24.61 o 
   0   1   5     1913.75     1942.19     28.35 o 
   1   1   5      534.24      586.70     43.77 o 
   2   1   5      195.49      227.49      8.98 o 
   3   1   5      506.00      557.84     25.69 o 
   4   1   5      165.06      147.81     15.79 o 
   5   1   5       24.00       26.00     11.14 o 
  -6   2   5      130.94       92.71     10.77 o 
  -5   2   5       49.91      279.61     17.21 o 
  -4   2   5       11.92      573.69     63.32 o 
  -3   2   5       57.28       83.94      9.10 o 
  -2   2   5     1012.20     1019.28     17.31 o 
  -1   2   5      468.77      579.73     25.06 o 
   0   2   5        3.15      209.98     10.91 o 
   1   2   5     1108.53     1097.52     18.45 o 
   2   2   5      628.08      651.11     20.08 o 
   3   2   5       11.73       22.11      9.22 o 
   4   2   5       19.31       65.60     17.56 o 
   5   2   5       95.07       84.05     13.89 o 
  -6   3   5       85.04       72.41     10.19 o 
  -5   3   5      398.47      517.42     27.23 o 
  -4   3   5      256.21      361.18     14.53 o 
  -3   3   5      666.88      696.59     20.68 o 
  -2   3   5      190.30      188.25      8.00 o 
  -1   3   5      933.03      957.36     38.96 o 
   0   3   5      240.31      319.49      9.14 o 
   1   3   5        6.16       32.48      9.66 o 
   2   3   5      568.39      557.48     16.53 o 
   3   3   5       18.12       25.24      7.18 o 
   4   3   5       63.87       84.78     11.79 o 
   5   3   5       29.42       47.27     10.95 o 
  -6   4   5       32.37       18.81     10.09 o 
  -5   4   5      511.85      625.66     21.02 o 
  -4   4   5      308.09      302.56     16.18 o 
  -3   4   5      193.17      195.40      8.91 o 
  -2   4   5      604.76      616.81     13.69 o 
  -1   4   5     2163.09     2077.20     21.03 o 
   0   4   5      144.57      154.05      6.79 o 
   1   4   5      988.79      969.05     25.31 o 
   2   4   5      545.60      579.16     17.02 o 
   3   4   5        5.71       13.22      6.01 o 
   4   4   5      420.95      396.95     22.52 o 
   5   4   5      195.36      180.65     18.78 o 
  -6   5   5      105.01      100.51     13.36 o 
  -5   5   5        6.54       44.06      8.49 o 
  -4   5   5      518.17      512.33     18.09 o 
  -3   5   5      211.45      241.26     10.01 o 
  -2   5   5        4.91        9.56      4.27 o 
  -1   5   5     1141.27     1239.96     29.79 o 
   0   5   5      262.94      231.46      8.17 o 
   1   5   5      381.41      346.33     10.32 o 
   2   5   5       91.15       96.68      7.98 o 
   3   5   5      592.36      568.59     18.36 o 
   4   5   5      402.92      441.91     38.04 o 
   5   5   5       19.93       13.55     12.92 o 
  -6   6   5        0.92       44.98     12.29 o 
  -5   6   5      190.65      181.18     12.35 o 
  -4   6   5       19.53       16.95      6.12 o 
  -3   6   5        3.62       23.11      4.72 o 
  -2   6   5      174.53      200.35      8.59 o 
  -1   6   5       76.00       73.09     10.75 o 
   0   6   5       13.01       10.76      3.70 o 
   1   6   5      942.32      875.15     20.76 o 
   2   6   5      826.59      801.58     20.19 o 
   3   6   5       18.16       16.03      6.15 o 
   4   6   5      387.29      405.29     23.29 o 
  -6   7   5        3.74       81.24     14.01 o 
  -5   7   5        1.37       27.58      7.80 o 
  -4   7   5      248.40      207.49     12.64 o 
  -3   7   5       29.98       34.03      5.76 o 
  -2   7   5       54.29       81.58      6.21 o 
  -1   7   5      121.33       98.70      6.68 o 
   0   7   5        5.27       14.32      4.04 o 
   1   7   5      225.75      167.01      7.97 o 
   2   7   5      476.21      428.51     15.42 o 
   3   7   5      103.56      144.26     10.24 o 
   4   7   5      319.17      316.94     20.46 o 
  -6   8   5       90.14      101.66     14.10 o 
  -5   8   5       49.14       41.63      8.00 o 
  -4   8   5       79.82       84.22      9.53 o 
  -3   8   5       79.12       72.09      6.26 o 
  -2   8   5      574.54      530.83     14.36 o 
  -1   8   5      223.70      219.79      9.21 o 
   0   8   5       16.53      201.96      8.48 o 
   1   8   5      590.31      648.93     17.82 o 
   2   8   5      305.27      301.09     16.67 o 
   3   8   5       37.88       36.09      7.32 o 
   4   8   5      181.62      156.24     17.63 o 
  -6   9   5      110.68       99.67     15.62 o 
  -5   9   5        8.07       -0.06      7.34 o 
  -4   9   5      483.22      480.28     18.69 o 
  -3   9   5      107.00      274.33     11.52 o 
  -2   9   5       44.05       37.19      5.65 o 
  -1   9   5      612.61      644.60     15.46 o 
   0   9   5     1022.81     1050.60     39.52 o 
   1   9   5       14.77       11.53      5.48 o 
   2   9   5      187.49      175.19     11.00 o 
   3   9   5      297.04      282.61     14.49 o 
   4   9   5      117.64       98.97     10.61 o 
  -6  10   5       94.03       97.46     24.90 o 
  -5  10   5       95.01       58.17     11.63 o 
  -4  10   5        3.90        2.94      6.30 o 
  -3  10   5      108.70       87.29      7.80 o 
  -2  10   5      322.73      349.86     12.50 o 
  -1  10   5       46.31       45.80      5.48 o 
   0  10   5       55.09       50.14      6.43 o 
   1  10   5      277.90      313.51     13.52 o 
   2  10   5      169.92      156.08     10.92 o 
   3  10   5        8.35       16.40      6.95 o 
   4  10   5      180.15      169.48     13.50 o 
  -6  11   5       34.80       28.26     10.73 o 
  -5  11   5        9.69       30.51     10.23 o 
  -4  11   5      491.12      469.79     18.97 o 
  -3  11   5      223.08      229.01     11.48 o 
  -2  11   5       77.67       72.45      7.03 o 
  -1  11   5       95.77      143.12      8.46 o 
   0  11   5      237.24      193.79     10.86 o 
   1  11   5      137.47      100.84     21.83 o 
   2  11   5        8.16       19.03      6.38 o 
   3  11   5      638.47      535.15     19.83 o 
   4  11   5       83.61       79.50     10.56 o 
  -5  12   5      147.97      169.63     16.36 o 
  -4  12   5        1.32        8.25      8.09 o 
  -3  12   5      201.24      183.59     10.89 o 
  -2  12   5      426.05      390.94     13.79 o 
  -1  12   5        4.28       57.46      6.77 o 
   0  12   5        0.32        4.66      4.53 o 
   1  12   5      399.54      366.66     18.26 o 
   2  12   5       10.60       17.98      8.86 o 
   3  12   5       24.91       41.04      8.39 o 
   4  12   5       17.26       11.62      7.68 o 
  -5  13   5       76.98      103.10     30.98 o 
  -4  13   5      400.80      419.40     18.60 o 
  -3  13   5      223.06      199.83     11.55 o 
  -2  13   5       23.48       40.81      7.79 o 
  -1  13   5     1746.98     1838.49     65.61 o 
   0  13   5      139.15      145.12     12.68 o 
   1  13   5       57.87       54.30      9.27 o 
   2  13   5      304.87      262.56     35.46 o 
   3  13   5        3.38       -2.62      6.25 o 
  -5  14   5      252.71      232.64     19.15 o 
  -4  14   5       68.96       53.09     11.79 o 
  -3  14   5      121.17       93.33      8.99 o 
  -2  14   5      492.51      445.39     15.46 o 
  -1  14   5     1392.23     1599.33     27.42 o 
   0  14   5       46.11       37.98      8.93 o 
   1  14   5      429.63      378.73     34.28 o 
   2  14   5      394.70      365.33     45.45 o 
   3  14   5        2.70        3.22      9.62 o 
  -5  15   5      120.11      138.13     25.15 o 
  -4  15   5      240.43      225.44     18.35 o 
  -3  15   5      218.82      192.87     13.45 o 
  -2  15   5       15.89       23.10      6.32 o 
  -1  15   5       84.10      140.01     10.83 o 
   0  15   5      149.08      110.43     12.96 o 
   1  15   5       10.66       37.75      9.23 o 
   2  15   5       42.11       44.22     10.98 o 
   3  15   5       29.40        7.99      8.47 o 
  -4  16   5       15.46        6.29      9.17 o 
  -3  16   5       78.39       75.95      8.33 o 
  -2  16   5      297.73      314.92     13.95 o 
  -1  16   5      148.89      158.59     10.44 o 
   0  16   5       51.03       48.12     10.75 o 
   1  16   5      175.95      179.05     27.35 o 
   2  16   5      276.38      265.79     51.90 o 
   3  16   5        1.09        5.65      8.56 o 
  -4  17   5      212.07      182.86     16.95 o 
  -3  17   5      136.19      128.29     10.71 o 
  -2  17   5       65.83       57.54      8.09 o 
  -1  17   5      100.63       95.30      8.73 o 
   0  17   5      332.63      300.73     20.40 o 
   1  17   5       65.53       81.11     11.93 o 
   2  17   5        9.90       19.18     10.56 o 
  -4  18   5       17.78        8.36     11.78 o 
  -3  18   5        5.93        9.51      6.39 o 
  -2  18   5      598.43      675.40     20.44 o 
  -1  18   5       30.66       30.37      9.70 o 
   0  18   5        0.93        4.95      8.45 o 
   1  18   5      295.64      292.74     33.07 o 
   2  18   5       59.84       71.72     12.20 o 
  -3  19   5       10.22        8.94      8.39 o 
  -2  19   5       80.25      114.66     10.57 o 
  -1  19   5      158.29      149.84     16.28 o 
   0  19   5      104.37      112.02     13.92 o 
   1  19   5       11.88        9.94      7.76 o 
  -2  20   5       20.87       31.65      8.06 o 
  -1  20   5      100.50       98.50     13.59 o 
   0  20   5        2.77        3.11      8.52 o 
   1  20   5      196.58      198.57     17.12 o 
  -1  21   5       93.76       91.77     14.59 o 
   0  21   5       21.68       28.33     10.49 o 
  -6   0   6       62.52       51.56     18.06 o 
  -5   0   6      490.33      496.92     35.92 o 
  -4   0   6       56.05       42.27     14.80 o 
  -3   0   6      456.96      441.44     17.71 o 
  -2   0   6     1915.91     1586.42     32.19 o 
  -1   0   6      780.24      957.10     22.50 o 
   0   0   6      104.29      119.32     13.93 o 
   1   0   6     1220.49     1288.63     29.51 o 
   2   0   6       89.15      171.13     12.70 o 
   3   0   6       25.96       61.08     16.56 o 
   4   0   6      116.57       92.84     20.70 o 
  -6   1   6      110.09       78.23     13.74 o 
  -5   1   6       94.36      101.90     14.49 o 
  -4   1   6      264.09      305.96     19.19 o 
  -3   1   6      320.70      323.80     10.72 o 
  -2   1   6      130.75      318.74    195.68 o 
  -1   1   6      846.39      905.40     42.85 o 
   0   1   6      793.40      753.96     14.84 o 
   1   1   6      434.70      529.25     39.72 o 
   2   1   6       29.29       48.15      7.37 o 
   3   1   6      384.79      408.83     21.57 o 
   4   1   6      162.64      168.99     16.84 o 
  -6   2   6       22.49       61.84     12.90 o 
  -5   2   6      405.06      562.56     29.58 o 
  -4   2   6      523.88      540.99     50.18 o 
  -3   2   6      173.20      146.67     11.43 o 
  -2   2   6     1925.42     1733.01     30.69 o 
  -1   2   6     1135.11     1171.61     34.80 o 
   0   2   6        1.41       29.03      7.01 o 
   1   2   6     2503.68     2353.95     28.25 o 
   2   2   6     1083.03     1097.37     24.53 o 
   3   2   6      191.07      173.59     15.14 o 
   4   2   6      234.02      229.49     18.82 o 
  -6   3   6       17.68       33.16     11.59 o 
  -5   3   6       34.05       26.00      7.46 o 
  -4   3   6      667.33      901.11     31.72 o 
  -3   3   6      189.92      181.92      8.67 o 
  -2   3   6       66.71       65.00      7.99 o 
  -1   3   6      182.93      312.08     23.16 o 
   0   3   6      162.30      227.05      8.86 o 
   1   3   6     1041.80     1237.59     20.53 o 
   2   3   6      109.64      125.66      9.48 o 
   3   3   6       69.27      115.47     26.03 o 
   4   3   6      416.59      441.93     24.81 o 
  -6   4   6      100.53       69.95     10.00 o 
  -5   4   6      422.07      409.27     25.80 o 
  -4   4   6        0.99      125.18     10.68 o 
  -3   4   6       22.53       23.62      4.99 o 
  -2   4   6     1171.51     1096.81     19.58 o 
  -1   4   6       96.83      153.67      9.20 o 
   0   4   6      198.87      171.07      7.97 o 
   1   4   6       51.12       70.15      6.22 o 
   2   4   6      108.47      121.81      9.51 o 
   3   4   6       10.55       17.43      8.50 o 
   4   4   6       89.53       89.61     14.46 o 
  -6   5   6       40.99       32.81      8.83 o 
  -5   5   6       10.24       18.70      7.30 o 
  -4   5   6       72.99       60.88      8.46 o 
  -3   5   6      130.39      113.95      8.00 o 
  -2   5   6      136.55      151.38      9.27 o 
  -1   5   6        7.60       16.27      5.35 o 
   0   5   6      648.38      644.50     18.45 o 
   1   5   6      272.17      229.09      9.40 o 
   2   5   6       12.26        6.38      5.44 o 
   3   5   6      328.28      339.54     15.85 o 
   4   5   6      312.22      357.46     22.10 o 
  -6   6   6       35.69       27.69      9.82 o 
  -5   6   6      274.65      259.37     15.31 o 
  -4   6   6        4.15       11.23      6.11 o 
  -3   6   6       15.25       17.77      5.24 o 
  -2   6   6      494.71      416.27     12.97 o 
  -1   6   6       24.05       17.23      4.95 o 
   0   6   6      178.83      173.77      8.13 o 
   1   6   6      301.59      256.17     11.88 o 
   2   6   6       98.24       85.42      8.69 o 
   3   6   6       12.54       19.99      6.95 o 
   4   6   6        8.74        3.34     10.45 o 
  -6   7   6       85.08       70.59     12.55 o 
  -5   7   6        0.02        1.08      6.61 o 
  -4   7   6       79.74      249.69     13.95 o 
  -3   7   6      409.29      464.76     14.69 o 
  -2   7   6      163.74      158.84      8.93 o 
  -1   7   6       47.89       67.70      7.60 o 
   0   7   6      453.94      457.25     19.49 o 
   1   7   6      193.85      199.40     10.96 o 
   2   7   6        3.85       12.98      5.53 o 
   3   7   6      238.15      248.75     13.78 o 
   4   7   6      203.12      219.49     18.65 o 
  -6   8   6       43.19       39.75     11.32 o 
  -5   8   6      230.56      249.66     15.51 o 
  -4   8   6      348.03      333.29     23.26 o 
  -3   8   6      120.73      431.68     14.98 o 
  -2   8   6      290.02      288.74     11.66 o 
  -1   8   6       76.19      333.99     15.27 o 
   0   8   6      213.91      422.96     17.96 o 
   1   8   6      347.32      366.56     15.10 o 
   2   8   6       43.70       54.56      8.28 o 
   3   8   6       63.33       52.25      9.01 o 
   4   8   6      113.18      124.82     15.88 o 
  -6   9   6       58.94       59.94     12.21 o 
  -5   9   6       29.75       26.82      8.51 o 
  -4   9   6      253.06      189.81     11.15 o 
  -3   9   6       24.01       27.51      6.45 o 
  -2   9   6       14.54       26.88      5.39 o 
  -1   9   6      746.44      709.03     35.34 o 
   0   9   6      322.92      351.79     13.93 o 
   1   9   6       57.16       75.17      8.39 o 
   2   9   6       48.34       57.78      7.34 o 
   3   9   6       48.84       38.72      8.05 o 
   4   9   6       76.91       65.95     13.62 o 
  -5  10   6      225.19      270.32     16.42 o 
  -4  10   6      152.47      145.87     10.23 o 
  -3  10   6       62.11      159.62     10.33 o 
  -2  10   6      415.79      394.29     13.75 o 
  -1  10   6      492.13      509.16     24.42 o 
   0  10   6       60.54      240.65     16.45 o 
   1  10   6      502.49      493.35     21.42 o 
   2  10   6      194.51      151.00     11.22 o 
   3  10   6        0.11       -4.67      5.61 o 
  -5  11   6        5.35       10.37      8.46 o 
  -4  11   6      164.79      149.29     10.19 o 
  -3  11   6      397.40      357.55     14.18 o 
  -2  11   6      241.37      247.39     11.37 o 
  -1  11   6      103.53       82.14      8.25 o 
   0  11   6      511.30      497.93     43.39 o 
   1  11   6      347.84      333.04     18.73 o 
   2  11   6       76.97       55.18      8.97 o 
   3  11   6       94.58       81.17     10.52 o 
  -5  12   6      266.08      288.88     21.14 o 
  -4  12   6       50.24       56.67      8.10 o 
  -3  12   6       31.73       34.35      6.47 o 
  -2  12   6      723.42      948.20     33.74 o 
  -1  12   6      418.43      356.40     15.45 o 
   0  12   6       37.88       34.87      7.98 o 
   1  12   6      425.47      421.74     49.47 o 
   2  12   6      163.11      148.75     14.20 o 
   3  12   6        3.32        6.05      7.07 o 
  -5  13   6        5.38       -4.43      7.59 o 
  -4  13   6      190.38      163.04     11.36 o 
  -3  13   6      224.72      206.13     12.04 o 
  -2  13   6      197.80      205.63     11.55 o 
  -1  13   6       12.68       13.26      6.51 o 
   0  13   6      493.51      485.01     55.19 o 
   1  13   6       56.16       49.56     10.73 o 
   2  13   6        1.28       -2.39      7.56 o 
   3  13   6      115.53       92.56     10.91 o 
  -5  14   6      200.78      177.63     32.69 o 
  -4  14   6       17.85       19.80      6.53 o 
  -3  14   6       32.94       22.68      6.65 o 
  -2  14   6      870.38     1090.35     34.74 o 
  -1  14   6      135.67      148.21     11.67 o 
   0  14   6       18.34       29.70      8.95 o 
   1  14   6      229.38      206.96     15.75 o 
   2  14   6      293.54      281.32     25.35 o 
  -4  15   6      226.85      229.51     13.45 o 
  -3  15   6      121.56      102.76      9.97 o 
  -2  15   6      173.41      155.63     10.65 o 
  -1  15   6      205.54      207.30     16.59 o 
   0  15   6      302.79      283.98     33.14 o 
   1  15   6      231.68      243.68     23.47 o 
   2  15   6       12.60       22.22      9.37 o 
  -4  16   6       70.60       72.04     10.43 o 
  -3  16   6       29.36       24.87      7.10 o 
  -2  16   6      270.99      226.56     12.26 o 
  -1  16   6      197.65      158.80     15.38 o 
   0  16   6        5.90        6.21      8.34 o 
   1  16   6      324.68      297.90     19.67 o 
   2  16   6      157.81      142.52     14.55 o 
  -3  17   6       57.69       36.84      8.18 o 
  -2  17   6       50.30       43.58      8.05 o 
  -1  17   6      103.08       87.58     13.62 o 
   0  17   6      254.37      222.80     18.54 o 
   1  17   6      153.56      146.53     24.84 o 
  -3  18   6       62.01       46.23      8.74 o 
  -2  18   6       75.93       62.70      8.48 o 
  -1  18   6       44.42       44.87     11.09 o 
   0  18   6        2.59       37.75     11.79 o 
   1  18   6       77.66       74.51     12.77 o 
  -2  19   6        0.61       -3.67      7.12 o 
  -1  19   6       26.11       34.75     10.72 o 
   0  19   6       21.37        9.61      8.38 o 
  -6   0   7        3.22        6.15     11.16 o 
  -5   0   7      274.23      179.60     23.34 o 
  -4   0   7       54.74       15.43     13.92 o 
  -3   0   7       28.56       19.57     13.67 o 
  -2   0   7      486.13      491.99     31.02 o 
  -1   0   7      561.24      336.22     86.31 o 
   0   0   7        5.17       13.16      8.28 o 
   2   0   7      487.19      530.69     32.65 o 
   3   0   7      117.93      103.12     19.82 o 
  -6   1   7       62.39       39.26     11.56 o 
  -5   1   7       31.65       34.60     11.74 o 
  -4   1   7       51.42       63.85     11.64 o 
  -3   1   7      424.80      344.08     20.97 o 
  -2   1   7      125.38      263.35     48.18 o 
  -1   1   7       86.49      137.75     18.82 o 
   0   1   7      502.54      493.43     13.48 o 
   1   1   7     1400.30     1598.42     25.16 o 
   2   1   7       96.36       74.36     10.38 o 
   3   1   7      253.63      244.57     18.41 o 
  -6   2   7        3.98       -6.57      8.42 o 
  -5   2   7      377.60      410.66     24.94 o 
  -4   2   7      147.42      159.97     15.63 o 
  -3   2   7        0.79       93.66      8.65 o 
  -2   2   7      804.72      666.05     43.19 o 
  -1   2   7      470.42      440.92     14.97 o 
   0   2   7       25.02       24.93      7.00 o 
   1   2   7     1220.33     1541.31     24.75 o 
   2   2   7      324.23      416.62     24.50 o 
   3   2   7      117.59      123.40     14.87 o 
  -6   3   7       35.15       23.66     17.94 o 
  -5   3   7        4.07       23.47      9.19 o 
  -4   3   7      163.95      147.28     10.97 o 
  -3   3   7       91.89       67.04      8.01 o 
  -2   3   7       73.13      126.87     22.20 o 
  -1   3   7       82.55      104.78      8.42 o 
   0   3   7      861.59     1117.48     24.33 o 
   1   3   7        1.94       41.34      6.37 o 
   2   3   7        1.33       26.08      7.38 o 
   3   3   7      195.09      180.52     17.69 o 
  -6   4   7       12.86       53.22     13.55 o 
  -5   4   7      211.79      191.32     30.24 o 
  -4   4   7      221.16      177.02     12.59 o 
  -3   4   7       27.35        9.41      6.05 o 
  -2   4   7      763.64      649.96     24.29 o 
  -1   4   7      161.18      169.77     10.54 o 
   0   4   7      938.70     1025.00     23.84 o 
   1   4   7      253.62      272.69     12.76 o 
   2   4   7      168.42      138.57     12.52 o 
   3   4   7      143.18      110.18     15.31 o 
  -6   5   7      126.80       98.44     16.45 o 
  -5   5   7        0.21       -1.43      6.77 o 
  -4   5   7      133.65      118.07     11.26 o 
  -3   5   7       79.76      113.60     10.15 o 
  -2   5   7      280.37      284.83     13.66 o 
  -1   5   7      130.45      104.46      9.36 o 
   0   5   7        5.39      179.12     11.13 o 
   1   5   7      290.62      258.85     13.16 o 
   2   5   7        6.22       13.46      6.41 o 
   3   5   7      159.19      140.58     14.20 o 
  -5   6   7      291.72      284.70     16.46 o 
  -4   6   7      343.09      329.54     16.08 o 
  -3   6   7       43.08       52.23      6.95 o 
  -2   6   7      320.94      326.64     14.69 o 
  -1   6   7       86.66      101.97      8.99 o 
   0   6   7        2.42       12.30      6.56 o 
   1   6   7      101.77       83.59     10.64 o 
   2   6   7      107.40      147.69     11.45 o 
   3   6   7       14.65       15.93      8.95 o 
  -5   7   7        0.06        6.91      6.91 o 
  -4   7   7      327.77      340.03     19.35 o 
  -3   7   7      237.88      254.98     11.87 o 
  -2   7   7       78.31       85.54      8.78 o 
  -1   7   7      123.63      141.30     10.35 o 
   0   7   7      119.21       90.43      8.61 o 
   1   7   7       99.80       99.30     10.90 o 
   2   7   7       59.30       43.43      7.71 o 
   3   7   7        5.58        9.94      9.80 o 
  -5   8   7      364.76      346.35     18.31 o 
  -4   8   7       91.54      248.39     14.77 o 
  -3   8   7        4.87        9.31      5.29 o 
  -2   8   7      361.19      312.83     14.90 o 
  -1   8   7      823.08      796.65     29.94 o 
   0   8   7        8.58        6.53      7.95 o 
   1   8   7      125.25       92.98     11.48 o 
   2   8   7       50.70       41.44      8.39 o 
   3   8   7       57.38       55.75      9.90 o 
  -5   9   7        2.25        7.52      7.22 o 
  -4   9   7        6.19        9.75      6.87 o 
  -3   9   7      286.98      240.80     12.23 o 
  -2   9   7       29.38       27.59      5.89 o 
  -1   9   7       63.66      187.82     11.81 o 
   0   9   7      177.35      153.53     14.74 o 
   1   9   7      251.33      194.45     19.01 o 
   2   9   7        0.50       -0.84      6.38 o 
   3   9   7       65.25       50.23     10.30 o 
  -5  10   7      377.31      344.08     19.26 o 
  -4  10   7       56.67      125.32     13.29 o 
  -3  10   7        0.70       26.56      6.38 o 
  -2  10   7      612.25      589.62     20.87 o 
  -1  10   7       81.54      203.98     12.47 o 
   0  10   7        0.31       21.31      7.35 o 
   1  10   7      107.45       81.63     10.59 o 
   2  10   7       87.50       81.97     12.73 o 
   3  10   7       18.85       33.19      8.81 o 
  -5  11   7        7.85       71.29     10.81 o 
  -4  11   7      161.61      154.91     11.56 o 
  -3  11   7      449.92      466.05     16.98 o 
  -2  11   7      125.85      134.06      9.94 o 
  -1  11   7      110.37      101.40      9.80 o 
   0  11   7      478.44      485.95     34.53 o 
   1  11   7      352.44      336.93     39.29 o 
   2  11   7       10.58       25.08      9.19 o 
  -4  12   7      155.76      121.32     10.37 o 
  -3  12   7       94.35      205.46     12.49 o 
  -2  12   7      241.53      218.90     12.11 o 
  -1  12   7      164.41      173.62     12.44 o 
   0  12   7        0.73        3.16      7.38 o 
   1  12   7      133.64      134.50     14.15 o 
   2  12   7      149.20      134.67     15.24 o 
  -4  13   7       44.20       40.34      8.23 o 
  -3  13   7       14.96       93.11      9.08 o 
  -2  13   7      194.94      162.87     10.70 o 
  -1  13   7       80.30      113.97     13.32 o 
   0  13   7      295.85      281.06     31.82 o 
   1  13   7      167.17      158.21     14.74 o 
   2  13   7        0.65        2.73      9.47 o 
  -4  14   7      109.29      110.09     11.24 o 
  -3  14   7        9.94       52.47      8.14 o 
  -2  14   7      260.54      269.39     13.68 o 
  -1  14   7      249.81      252.77     19.10 o 
   0  14   7      138.46      121.03     21.01 o 
   1  14   7      217.43      256.22     19.05 o 
  -3  15   7      103.12       80.42      9.10 o 
  -2  15   7       27.09       16.18      8.47 o 
  -1  15   7       76.81       67.88     11.81 o 
   0  15   7      160.34      173.87     15.64 o 
   1  15   7       60.11       65.01     13.02 o 
  -3  16   7        6.60       10.77      6.37 o 
  -2  16   7      183.93      161.09     13.31 o 
  -1  16   7       45.43       32.22     10.41 o 
   0  16   7        0.88        9.35      8.87 o 
   1  16   7      182.65      215.70     53.45 o 
  -2  17   7        1.38       33.32      8.95 o 
  -1  17   7        0.42       27.95     10.15 o 
   0  17   7       99.22       69.02     12.55 o 
  -5   0   8       44.42       30.48     14.55 o 
  -4   0   8       27.95       20.45     12.29 o 
  -3   0   8      125.83      127.72     21.45 o 
  -2   0   8      398.08      327.57     28.12 o 
  -1   0   8       12.99       10.66      9.78 o 
   0   0   8      748.23      662.01     37.70 o 
   1   0   8      312.42      265.42     22.84 o 
   2   0   8      163.89      190.84     22.33 o 
   3   0   8      163.90      181.93     25.47 o 
  -5   1   8       57.66      119.90     15.82 o 
  -4   1   8       31.62       21.63     15.18 o 
  -3   1   8      183.02      186.51     19.07 o 
  -2   1   8      227.61      239.51     26.92 o 
  -1   1   8       17.37       25.23      7.73 o 
   0   1   8      683.39      877.39     23.11 o 
   1   1   8      146.54      194.67     18.56 o 
   2   1   8        0.91        3.13      7.67 o 
  -5   2   8      170.83      128.39     15.93 o 
  -4   2   8       86.39       59.13     11.14 o 
  -3   2   8       14.83       99.81     47.72 o 
  -2   2   8       49.74       77.27     11.96 o 
  -1   2   8       48.67       37.85      9.31 o 
   0   2   8       15.35       97.14      9.70 o 
   1   2   8        0.44       55.32      8.16 o 
   2   2   8      188.71      183.12     17.13 o 
  -5   3   8       42.42       31.78     10.11 o 
  -4   3   8       39.38       24.19     11.25 o 
  -3   3   8      267.48      312.79     20.28 o 
  -2   3   8      115.43      152.38     41.09 o 
  -1   3   8       35.41      119.34     12.68 o 
   0   3   8       56.24       75.84      9.10 o 
   1   3   8      273.92      270.87     17.67 o 
   2   3   8       16.39       24.03      9.58 o 
  -5   4   8      210.49      182.81     25.97 o 
  -4   4   8      115.21       83.51     13.53 o 
  -3   4   8       16.03       61.33     18.19 o 
  -2   4   8      179.06      237.82     18.02 o 
  -1   4   8      485.92      398.44     16.46 o 
   0   4   8       26.19       76.82      8.95 o 
   1   4   8       72.49      120.92     14.99 o 
   2   4   8      104.05      123.89     18.00 o 
  -5   5   8       33.57       29.63     11.28 o 
  -4   5   8       12.39       22.04      8.23 o 
  -3   5   8      667.97      567.27     20.81 o 
  -2   5   8      405.33      318.64     19.89 o 
  -1   5   8       16.04      134.75     10.69 o 
   0   5   8      447.53      410.46     18.82 o 
   1   5   8      770.50      738.46     27.58 o 
   2   5   8       94.84      174.72     15.91 o 
  -5   6   8      243.95      216.77     19.44 o 
  -4   6   8       42.48       95.04     11.18 o 
  -3   6   8        0.82       33.09      7.81 o 
  -2   6   8      186.10      152.67     15.75 o 
  -1   6   8       28.63       28.37      6.80 o 
   0   6   8       48.09       40.27      9.91 o 
   1   6   8      121.00      161.67     14.57 o 
   2   6   8       25.81       96.46     13.61 o 
  -5   7   8       26.74       26.85      9.35 o 
  -4   7   8      126.45      148.38     12.71 o 
  -3   7   8      327.25      356.77     17.03 o 
  -2   7   8      293.80      279.33     15.21 o 
  -1   7   8       16.18       26.72      6.56 o 
   0   7   8      329.32      343.66     19.78 o 
   1   7   8      148.18      162.83     14.90 o 
   2   7   8       46.24      132.87     14.30 o 
  -5   8   8      226.76      177.59     14.78 o 
  -4   8   8      171.96      108.98     11.67 o 
  -3   8   8        2.27        7.19      7.94 o 
  -2   8   8      392.10      301.89     15.72 o 
  -1   8   8      240.21      208.25     13.92 o 
   0   8   8      143.18      117.79     13.29 o 
   1   8   8        1.75        7.87      8.17 o 
   2   8   8      257.81      241.58     30.06 o 
  -4   9   8       82.39       73.02     10.67 o 
  -3   9   8      347.43      307.79     17.17 o 
  -2   9   8      157.34      173.26     12.78 o 
  -1   9   8       12.22       14.76      7.31 o 
   0   9   8      452.55      429.73     28.63 o 
   1   9   8      102.32       75.67     12.52 o 
   2   9   8        6.04       -0.47      9.70 o 
  -4  10   8      127.26      102.59     12.38 o 
  -3  10   8        9.45       17.12      6.28 o 
  -2  10   8      197.36      178.39     13.34 o 
  -1  10   8      132.75      112.89     13.49 o 
   0  10   8      111.68      113.53     13.90 o 
   1  10   8       29.34       50.74     10.82 o 
  -4  11   8       30.55       61.07     10.64 o 
  -3  11   8      154.86      129.88     10.60 o 
  -2  11   8      205.29      199.18     15.30 o 
  -1  11   8       17.13       19.90      9.71 o 
   0  11   8      272.59      276.17     21.52 o 
   1  11   8      185.40      172.18     19.07 o 
  -4  12   8       28.89       41.09      9.81 o 
  -3  12   8       17.29       23.81      6.91 o 
  -2  12   8       39.18       29.13      8.11 o 
  -1  12   8      127.72       87.85     11.77 o 
   0  12   8       64.01       57.15     12.21 o 
   1  12   8       57.64       61.10     11.46 o 
  -3  13   8      125.77      136.82     11.73 o 
  -2  13   8       79.55       77.97     10.52 o 
  -1  13   8        4.66       -3.23      8.02 o 
   0  13   8       83.17       79.73     14.99 o 
  -3  14   8        2.53       -0.03      7.57 o 
  -2  14   8       82.95       66.43     10.33 o 
  -1  14   8      116.12       99.13     13.87 o 
   0  14   8       15.34       16.65      9.39 o 
  -2  15   8       20.76       11.96     10.95 o 
  -1  15   8        0.34       19.51     10.97 o 
  -4   0   9       83.92       49.55     20.20 o 
  -2   0   9       32.41       26.97     15.68 o 
  -1   0   9       20.32       22.45     15.30 o 
   0   0   9       28.39       18.19     11.79 o 
  -4   1   9        1.67       14.47     10.47 o 
  -3   1   9      165.01      237.98     19.47 o 
  -2   1   9      192.71      166.10     22.77 o 
  -1   1   9        6.73       26.87     10.73 o 
   0   1   9       52.46       96.84     23.83 o 
  -4   2   9       72.95       64.31     13.11 o 
  -3   2   9       81.03       79.11     14.78 o 
  -2   2   9       48.90       31.09     10.46 o 
  -1   2   9       93.70       66.56     14.18 o 
   0   2   9      139.89      138.56     15.52 o 
   1   2   9       29.85       10.60      9.00 o 
  -4   3   9        1.33        3.79     10.03 o 
  -3   3   9      125.22      119.70     14.59 o 
  -2   3   9      247.62      243.04     19.02 o 
  -1   3   9        2.62       16.61     10.51 o 
   0   3   9      139.36      167.27     17.00 o 
   1   3   9      207.35      186.90     17.00 o 
  -4   4   9       77.72       70.65     13.72 o 
  -3   4   9       31.38       96.01     13.64 o 
  -2   4   9      190.78      158.69     16.60 o 
  -1   4   9      148.19      132.37     20.01 o 
   0   4   9      144.92      157.71     23.46 o 
   1   4   9       24.40       23.56     10.30 o 
  -4   5   9       24.56       34.85     13.42 o 
  -3   5   9      406.23      328.64     26.87 o 
  -2   5   9       88.72       85.86     13.26 o 
  -1   5   9       10.21       19.88     10.71 o 
   0   5   9      391.13      368.74     20.82 o 
   1   5   9       51.98       56.77     12.03 o 
  -4   6   9      112.72       51.64     13.01 o 
  -3   6   9       26.55       49.43     11.93 o 
  -2   6   9       97.93      133.57     16.40 o 
  -1   6   9      131.63      131.31     15.54 o 
   0   6   9      122.75      105.96     12.27 o 
   1   6   9       10.35       74.82     13.32 o 
  -4   7   9       14.07        7.79      9.61 o 
  -3   7   9      273.01      211.42     19.38 o 
  -2   7   9      278.93      243.91     20.27 o 
  -1   7   9        5.59       47.30     11.03 o 
   0   7   9      226.86      212.83     17.08 o 
   1   7   9      347.38      453.04     28.18 o 
  -3   8   9       17.29       19.14     11.42 o 
  -2   8   9      136.24      127.76     15.39 o 
  -1   8   9      420.56      347.68     17.32 o 
   0   8   9      170.28      207.42     17.69 o 
  -3   9   9      133.74      110.40     24.59 o 
  -2   9   9      226.61      181.58     17.69 o 
  -1   9   9        0.07       79.68     18.37 o 
   0   9   9       58.39       63.06     12.62 o 
  -3  10   9        2.41       -6.97      8.21 o 
  -2  10   9       41.96       39.95     12.23 o 
  -1  10   9       54.59       57.10     11.57 o 
   0  10   9      138.08      116.06     15.09 o 
  -2  11   9      119.92       95.04     11.87 o 
  -1  11   9        5.52       -1.08      7.54 o 
  -3   0  10      105.76      109.52     24.21 o 
  -2   0  10        0.47        5.77     17.18 o 
  -1   0  10      149.53      116.68     20.95 o 
  -3   1  10      141.07      120.64     16.84 o 
  -2   1  10       82.72       85.36     13.70 o 
  -1   1  10       17.96       35.07     12.65 o 
  -3   2  10      137.73      129.70     16.54 o 
  -2   2  10       24.69       10.93     11.84 o 
  -1   2  10       78.86       94.41     20.57 o 
  -3   3  10      118.07      110.79     16.31 o 
  -2   3  10       62.95       55.41     14.26 o 
  -1   3  10        1.89       21.81     11.96 o 
  -2   4  10       35.67       72.94     13.80 o 
  -1   4  10      175.06      181.61     19.21 o 
  -2   5  10      191.33      137.62     17.75 o 
                                                 
